# Supplementary material for: The effect of regular running on body weight and fat tissue of individuals aged 18 to 65
Source: J Physiol Anthropol. 2023 Nov 30;42:28. doi: 10.1186/s40101-023-00348-x (PMC10690982; doi:10.1186/s40101-023-00348-x)
Supplement: Supplementary file 1 — Additional file 1. [file 40101_2023_348_MOESM1_ESM.xlsx]

## Sheet: Male
subject_id	activity	age	sex	body mass	body height	bmi	BF %	VF	runn km/week	runn min/week
hc1501b	runn	37	M	91.9	186.5	26.4215	29.8116	65.5751	10	30
hc1502b	runn	42	M	70.9	174.6	23.2572	22.4237	52.7747	40	200
hc1507b	runn	46	M	73.5	179.1	22.9137	24.0534	74.1731	40	240
hc1509n	inactive	31	M	81.1	186.9	23.2168	27.3781	78.1401	0	0
hc1510b	runn	39	M	85.5	178	26.9852	26.4638	76.3964	10	60
hc1512b	runn	32	M	70.8	174.1	23.358	26.54	64.2952	12	60
hc1516b	runn	31	M	76.7	184.8	22.4591	19.9772	65.3793	36	180
hc1517b	runn	53	M	69.2	182.5	20.7769	20.5169	59.5623	35	210
hc1518b	runn	32	M	85.5	180.5	26.2429	24.8004	72.4674	36	180
hc1522b	runn	41	M	82.7	183.7	24.5068	26.45	71.8915	12	90
hc1523b	runn	42	M	96.7	201.6	23.7928	23.4023	67.1754	27	135
hc1526b	runn	30	M	61.8	173.8	20.4592	18.9721	49.2849	30	180
hc1528b	runn	28	M	64.5	173.1	21.5261	26.3827	81.7404	27	180
hc1530n	inactive	44	M	75	178.3	23.5917	24.8605	81.0685	0	0
hc1534b	runn	37	M	97.7	181	29.822	23.2059	71.0101	17	100
hc1535b	runn	35	M	96.5	188.2	27.2451	24.4407	66.5531	20	120
hc1537b	runn	45	M	77.6	170.3	26.7567	29.675	142.588	14	100
hc1538b	runn	31	M	63.2	174	20.8746	19.8782	63.4576	54	270
hc1540n	inactive	64	M	81.5	176.6	26.1322	23.6478	107.667	0	0
hc1541b	runn	49	M	77	173.3	25.6386	19.8638	72.2472	21	126
hc1542b	runn	19	M	77.1	179.2	24.0092	19.0848	67.4905	24	105
hc1543b	runn	34	M	86.2	184.6	25.2955	25.5312	84.516	10	50
hc1544b	runn	42	M	77.6	177.1	24.7414	27.5874	87.6625	10	55
hc1546b	runn	32	M	84.2	176.8	26.9369	24.1016	68.103	30	225
hc1547b	runn	25	M	73.8	173.8	24.4319	19.0501	58.3597	16	90
hc1549n	inactive	41	M	95.1	179.4	29.5485	28.858	131.438	0	0
hc1550b	runn	39	M	66.6	180.1	20.5327	22.1499	67.6281	39	180
hc1551b	runn	34	M	76.7	186.7	22.0043	23.607	74.1712	30	165
hc1554n	inactive	43	M	83.4	189	23.3476	28.7795	118.104	0	0
hc1556b	runn	46	M	78	178.5	24.4804	28.5219	109.588	12	80
hc1558n	inactive	63	M	97	181	29.6084	38.0095	295.039	0	0
hc1561n	inactive	33	M	84.1	176	27.1501	32.0372	99.1533	0	0
hc1563n	inactive	62	M	96.1	180.1	29.6276	30.1892	178.194	0	0
hc1566n	inactive	52	M	93.5	182.9	27.9502	29.7995	95.1853	0	0
hc1567b	runn	41	M	80	186	23.1241	26.9418	68.3276	12	80
hc1569n	inactive	52	M	89	179.4	27.6532	30.3616	143.642	0	0
hc1571b	runn	18	M	64.5	183.2	19.218	18.5027	54.5157	63	420
hc1576b	runn	40	M	82.6	180.1	25.4655	27.0375	86.7931	21	135
hc1578n	inactive	27	M	74.6	186	21.5632	22.4664	58.855	0	0
hc1579n	inactive	44	M	86.8	187.1	24.7955	29.1878	93.9483	0	0
hc1580b	runn	20	M	69	171.8	23.3778	21.9321	55.8594	24	180
hc1587n	inactive	20	M	84.4	174.8	27.6223	34.8812	89.6819	0	0
hc1589n	inactive	23	M	95.7	187.8	27.1344	33.5764	122.872	0	0
hc1592b	runn	46	M	97.1	182.6	29.1218	27.0188	99.2634	10	40
hc1601n	inactive	65	M	98.5	172.4	33.1407	34.3833	259.937	0	0
hc1602b	runn	29	M	91.9	184.5	26.9975	21.5126	91.8648	18	120
hc1608n	inactive	39	M	80.1	185.8	23.2028	29.7542	111.573	0	0
hc1612n	inactive	20	M	88.3	192.2	23.9031	24.692	63.8733	0	0
hc1613b	runn	18	M	76.4	174.8	25.0041	19.7474	65.1124	27	138
hc1618b	runn	33	M	84.1	188.9	23.5685	20.2478	69.7727	10	60
hc1621b	runn	24	M	68.2	182.2	20.5441	18.7464	53.9413	21	90
hc1627b	runn	24	M	70.4	170.5	24.2172	18.2931	54.8781	24	180
hc1629b	runn	18	M	92	194.6	24.2942	20.6924	60.6194	72	720
hc1633n	inactive	27	M	81.3	170.9	27.836	28.1456	98.2475	0	0
hc1634b	runn	18	M	76	176.9	24.2861	19.2046	62.8693	16	60
hc1639n	inactive	46	M	100.1	179.6	31.0328	33.2642	164.208	0	0
hc1641b	runn	18	M	79.2	174.8	25.9204	19.3223	69.6929	12	57
hc1647n	inactive	53	M	91.3	193.1	24.4853	29.4117	79.987	0	0
hc1649b	runn	18	M	56.7	169	19.8522	20.1209	48.2803	18	120
hc1651b	runn	41	M	88.2	185.8	25.5492	25.4423	99.694	80	400
hc1654b	runn	20	M	62.7	164.4	23.1987	26.6862	63.1045	8	35
hc1658b	runn	21	M	87.3	178.5	27.3992	27.8992	98.2237	18	90
hc1663b	runn	47	M	77.4	176.5	24.8457	25.6537	134.797	12	100
hc1664n	inactive	26	M	77.6	182.5	23.2989	29.7053	72.6378	0	0
hc1668n	inactive	18	M	113	178	35.6647	43.4431	142.237	0	0
hc1669b	runn	24	M	77	182.5	23.1188	20.1415	49.9194	15	120
hc1671b	runn	27	M	80.8	191.2	22.1022	18.7083	56.6091	15	66
hc1675b	runn	33	M	84.7	191.8	23.0243	23.6364	96.8487	12	35
hc1680b	runn	32	M	72.8	181.1	22.197	21.4233	62.4323	70	350
hc1683n	inactive	55	M	92.4	175.2	30.1026	29.5878	159.932	0	0
hc1684b	runn	21	M	75.9	179.6	23.5304	21.1678	66.6511	18	150
hc1686b	runn	20	M	71.9	168	25.4748	24.3468	65.7754	21	270
hc1688b	runn	22	M	89.3	183.8	26.4339	17.1193	66.3237	42	210
hc1691b	runn	19	M	76.2	179.5	23.6497	18.7251	54.9022	50	210
hc1692b	runn	28	M	89.9	190.2	24.8507	24.0594	67.9945	20	90
hc1693n	inactive	49	M	106.2	180.1	32.7414	29.2618	128.463	0	0
hc1694b	runn	29	M	87	176.7	27.8642	19.7453	69.353	16	90
hc1695b	runn	19	M	81.3	184.4	23.9094	23.2842	67.7117	15	75
hc1698b	runn	31	M	89.1	185.9	25.7821	20.5377	65.3055	10	50
hc1700n	inactive	18	M	71.5	196.6	18.4986	20.721	51.5423	0	0
hc1702b	runn	26	M	68.4	179.8	21.1581	19.5799	54.3093	16	100
hc1703b	runn	29	M	76	176.9	24.2861	25.6158	79.3529	30	180
hc1706n	inactive	21	M	50.3	174.2	16.5757	20.4253	42.9382	0	0
hc1707n	inactive	43	M	89.2	177.3	28.3758	28.0683	83.2309	0	0
hc1710n	inactive	19	M	78.1	184.4	22.9683	24.8424	54.1371	0	0
hc1713b	runn	18	M	75.4	194.4	19.9517	18.4546	51.2852	10	50
hc1715b	runn	22	M	76	186.5	21.8502	20.2107	59.919	15	75
hc1718b	runn	25	M	76.1	177.5	24.1539	21.028	65.9186	10	30
hc1719n	inactive	25	M	99.5	188.7	27.9434	28.0905	78.02	0	0
hc1721b	runn	29	M	78.6	189.2	21.9574	16.7732	55.8753	105	630
hc1728b	runn	22	M	83.1	182.8	24.8684	20.2352	66.728	10	120
hc1735n	inactive	45	M	85.5	180.9	26.127	26.3079	92.4671	0	0
hc1738b	runn	29	M	76.3	179.8	23.6018	27.3811	92.4343	14	70
hc1740b	runn	46	M	73.3	177.6	23.239	27.8058	96.2669	30	180
hc1741b	runn	64	M	90.6	175.8	29.315	30.7195	142.61	10	60
hc1742n	inactive	23	M	68.4	170	23.6678	30.7486	60.9926	0	0
hc1743n	inactive	18	M	72.9	175.3	23.7227	24.5661	60.6565	0	0
hc1746n	inactive	27	M	72.8	174.5	23.9078	22.6244	54.7173	0	0
hc1750b	runn	21	M	72.1	179.3	22.4272	20.9086	53.1034	12	60
hc1752n	inactive	41	M	116.9	185.2	34.0826	34.0524	204.059	0	0
hc1753n	inactive	60	M	78.9	172.4	26.5462	27.4504	138.462	0	0
hc1755b	runn	57	M	100	183.4	29.7304	26.5541	140.516	30	165
hc1758b	runn	22	M	79.6	187.9	22.5455	21.4136	59.5473	12	120
hc1759n	inactive	42	M	103.8	185.8	30.0681	30.0725	128.729	0	0
hc1760n	inactive	28	M	76	183	22.694	27.7055	111.839	0	0
hc1761b	runn	19	M	67.3	182	20.3176	20.0568	55.0638	10.5	75
hc1762b	runn	21	M	73.8	180	22.7778	21.0614	53.5603	12	210
hc1763n	inactive	31	M	74.5	173.5	24.749	24.0777	86.9308	0	0
hc1764n	inactive	30	M	97.6	188.4	27.4972	29.4002	123.563	0	0
hc1765b	runn	28	M	77.2	180.8	23.6168	30.6428	84.9101	14	30
hc1766b	runn	18	M	68.8	179.9	21.2582	21.4275	59.7857	12	60
hc1767n	inactive	33	M	86.6	176.9	27.6734	28.7962	110.785	0	0
hc1772b	runn	52	M	89.3	178.3	28.0898	29.7107	181.592	10	55
hc1774n	inactive	33	M	108.6	189.1	30.3701	30.1827	131.292	0	0
hc1775n	inactive	23	M	65.7	168	23.2781	34.8638	71.3449	0	0
hc1776n	inactive	22	M	58.3	164.7	21.4922	28.9677	58.9231	0	0
hc1779b	runn	62	M	82	178.2	25.8225	28.175	165.082	10.5	87.5
hc1780b	runn	19	M	105.9	193.1	28.4009	22.3948	90.2764	20	240
hc1781n	inactive	58	M	83.1	175.6	26.9496	27.2576	132.965	0	0
hc1783n	inactive	56	M	86.4	172.4	29.0696	32.9166	242.088	0	0
hc1786n	inactive	41	M	81.2	179.8	25.1175	28.064	95.3933	0	0
hc1789n	inactive	43	M	79.4	176.4	25.5166	24.9344	75.6777	0	0
hc1790n	inactive	44	M	83.5	184	24.6633	30.5089	69.8619	0	0
hc1791n	inactive	24	M	87.5	171.5	29.7495	28.9704	88.0361	0	0
hc1793b	runn	65	M	83.3	176.8	26.649	29.7667	128.871	48	320
hc1794b	runn	46	M	88.5	183.1	26.3977	28.654	121.283	10	45
hc1801n	inactive	49	M	99.2	183	29.6217	34.2502	196.309	0	0
hc1815n	inactive	63	M	95.3	172.9	31.8789	35.0083	256.107	0	0
hc1818n	inactive	47	M	63.1	180.5	19.3676	20.5471	56.5476	0	0
hc1822b	runn	18	M	68.2	178.4	21.4286	19.7622	54.6416	20	112
hc1823n	inactive	36	M	67	177.1	21.3618	22.1036	60.0807	0	0
hc1824n	inactive	29	M	92.3	186	26.6794	21.9531	61.689	0	0
hc1825n	inactive	26	M	88.5	180.5	27.1637	28.3417	73.3264	0	0
hc1826n	inactive	60	M	84.5	169.7	29.3422	30.1894	191.908	0	0
hc1831n	inactive	30	M	67.6	170.8	23.1724	26.4175	79.743	0	0
hc1832n	inactive	37	M	80.8	173.6	26.8109	29.7175	119.143	0	0
hc1834n	inactive	51	M	89.8	174.3	29.5584	33.3885	131.075	0	0
hc1836n	inactive	39	M	88.8	189.1	24.833	25.3439	90.353	0	0
hc1837n	inactive	26	M	63.8	180.2	19.6477	18.7636	60.6029	0	0
hc1839n	inactive	64	M	77.1	175.1	25.1468	30.2748	160.506	0	0
hc1845b	runn	54	M	71.6	175.9	23.141	27.1247	119.249	40	200
hc1855n	inactive	62	M	83.5	177.9	26.3836	29.8354	131.965	0	0
hc1865n	inactive	52	M	102.3	167.6	36.419	34.6253	232.112	0	0
hc1866b	runn	46	M	80.2	177	25.5993	23.8425	73.8902	16	100
hc1871n	inactive	27	M	81.8	187.6	23.2428	29.0591	79.6516	0	0
hc1872n	inactive	52	M	78.6	179.8	24.3133	28.2862	102.389	0	0
hc1874n	inactive	44	M	99.6	189.1	27.8533	31.1882	102.33	0	0
hc1882n	inactive	60	M	102.3	187.7	29.0367	39.919	173.573	0	0
hc1883b	runn	29	M	53.7	164.8	19.7724	32.1074	43.1742	20	70
hc1885n	inactive	21	M	63	168.4	22.2155	30.0216	68.3442	0	0
hc1897b	runn	18	M	62	165.6	22.6085	20.4601	49.1608	14	70
hc1899b	runn	32	M	93.3	184.3	27.4682	28.6126	109.279	24	135
hc1900b	runn	47	M	78.3	178.8	24.4921	21.396	69.7146	12	60
hc1907b	runn	31	M	75.4	180.9	23.0406	25.9396	67.6322	90	180
hc1908b	runn	54	M	64.5	172.4	21.7013	22.4231	75.3391	32	200
hc1912n	inactive	41	M	91.3	185.7	26.4757	31.106	158.606	0	0
hc1915n	inactive	64	M	103.4	178.1	32.5981	36.6931	233.271	0	0
hc1917b	runn	35	M	85.8	186	24.8006	23.3638	88.3347	32	160
hc1918b	runn	34	M	70.7	168.2	24.9901	26.8217	82.5741	30	210
hc1919n	inactive	19	M	62.8	189	17.5807	28.3689	60.1365	0	0
hc1925n	inactive	38	M	107.5	169.8	37.2849	35.2901	156.944	0	0
hc1927b	runn	21	M	82.2	183.3	24.4651	17.3039	57.277	16	160
hc1933n	inactive	22	M	93.7	171.5	31.8575	37.2008	101.838	0	0
hc1935n	inactive	47	M	92.6	171	31.6679	32.4539	183.456	0	0
hc1936b	runn	24	M	59.5	177.6	18.8639	22.3313	50.7147	14	70
hc1938b	runn	63	M	94.5	173.4	31.4292	30.9165	242.192	25	300
hc1945n	inactive	31	M	82.5	176.8	26.393	30.1832	72.7663	0	0
hc1946b	runn	50	M	78	174.8	25.5277	30.9987	113.513	16	100
hc1949n	inactive	30	M	123.6	194.9	32.5383	38.2291	108.341	0	0
hc1951b	runn	47	M	82.5	178.1	26.0091	18.5714	86.5719	27	150
hc1952b	runn	28	M	72.2	182.9	21.5829	22.7206	58.575	15	90
hc1956n	inactive	59	M	93	180.6	28.5133	28.0359	159.231	0	0
hc1957n	inactive	21	M	73.1	186.4	21.039	22.2211	68.7413	0	0
hc1959b	runn	22	M	81.7	182.6	24.5031	26.2639	66.8365	60	300
hc505b	runn	48	M	83.9	190.2	23.1921	22.4112	74.6173	40	200
hc634b	runn	55	M	79.4	171	27.1537	21.835	78.1653	25	100
hc752b	runn	40	M	76.4	182.6	22.9135	21.0064	60.163	36	240
hc755b	runn	37	M	84.7	182.1	25.5425	30.424	116.464	16	80
hc757b	runn	39	M	67.2	172.9	22.4791	24.9318	73.0056	20	120
hc760b	runn	50	M	73.4	178.5	23.0367	20.0853	56.8569	105	525
hc761b	runn	43	M	75.9	187.2	21.6586	23.5891	91.525	60	300
hc763b	runn	46	M	80	179.4	24.8568	30.1576	139.034	32	180
hc764b	runn	22	M	75.9	174.6	24.8974	25.2413	49.6893	24	60
hc765b	runn	23	M	76.7	182.5	23.0287	30.1601	96.0674	24	120
hc766b	runn	55	M	68.1	169	23.8437	27.5551	78.8402	30	165
hc769b	runn	41	M	88.8	183.4	26.4006	27.9131	84.425	36	225
hc771b	runn	33	M	73.4	182.7	21.9897	24.4982	64.6779	12	60
hc772b	runn	30	M	70.2	186.5	20.1827	18.1181	59.4485	70	420
hc773n	inactive	18	M	75.2	177.9	23.7611	21.7131	59.7861	0	0
hc774b	runn	32	M	82.7	190.4	22.8124	20.0678	54.8478	32	160
hc775b	runn	48	M	62.9	175.3	20.4685	20.2451	50.9272	32	160
hc776n	inactive	29	M	66	180.2	20.3252	18.9852	62.0901	0	0
hc777b	runn	41	M	92.3	189.1	25.8118	22.8344	68.3377	24	150
hc778b	runn	28	M	61.3	177.2	19.5224	18.8999	59.5216	40	180
hc781b	runn	26	M	81.1	183.1	24.1905	18.2761	59.5892	18	135
hc782b	runn	39	M	74.3	186.7	21.3157	19.6591	55.9847	22	90
hc785b	runn	30	M	78.1	184.7	22.8938	23.9772	56.1176	22	120
hc786b	runn	41	M	82.3	184.6	24.1511	21.925	55.9163	40	220
hc789n	inactive	35	M	84.9	181.1	25.8863	27.6405	96.1568	0	0
hc791b	runn	45	M	72	172.6	24.1686	22.3123	80.0616	60	300
hc792b	runn	38	M	74.6	178.6	23.3871	20.9708	59.0057	10	50
hc794b	runn	48	M	73.3	167.2	26.2199	30.8943	171.327	20	120
hc795b	runn	40	M	89.9	193	24.1349	20.3982	75.2324	24	150
hc796b	runn	33	M	96.7	188	27.3597	19.4839	92.3188	15	90
hc799b	runn	19	M	65.3	182.8	19.5416	20.115	58.1728	12	30
hc801b	runn	33	M	75.4	177.8	23.8511	18.1012	72.0218	75	450
hc802b	runn	32	M	84.9	181.8	25.6874	26.1574	89.053	24	135
hc804b	runn	41	M	91.6	187	26.1946	25.5044	105.906	21	120
hc805b	runn	43	M	91.4	185.9	26.4477	31.2129	114.836	10	60
hc807b	runn	53	M	82.5	184.4	24.2623	22.0245	78.3049	18	120
hc809n	inactive	53	M	111.6	173.9	36.9033	31.3866	210.487	0	0
hc810b	runn	34	M	86.1	183.7	25.5144	25.82	65.8282	30	150
hc812b	runn	21	M	67.1	172	22.6812	25.93	77.6344	18	75
hc815n	inactive	40	M	92.2	191.2	25.2206	25.9154	78.6839	0	0
hc817n	inactive	45	M	89.3	187.7	25.3468	25.2837	118.269	0	0
hc819n	inactive	48	M	97.4	185.3	28.3667	28.5564	137.554	0	0
hc822b	runn	39	M	71.1	183.1	21.2077	21.0925	65.5457	24	120
hc824b	runn	18	M	72.9	185	21.3002	18.0876	51.792	72	720
hc826b	runn	28	M	76.1	181.3	23.152	18.0561	79.9564	50	300
hc832n	inactive	20	M	73.8	179.7	22.8539	25.1164	60.6184	0	0
hc833n	inactive	30	M	99.5	187.7	28.2419	35.5285	92.2482	0	0
hc835b	runn	37	M	98.2	193.7	26.1729	26.6179	56.3239	24	120
hc837b	runn	27	M	70.8	168.4	24.966	20.2604	74.1673	48	480
hc838b	runn	43	M	80	179.8	24.7463	26.1485	79.92	44	232
hc839b	runn	37	M	82.8	174.5	27.1919	28.7729	96.056	27	225
hc842b	runn	54	M	69.2	177	22.0882	21.2148	67.6797	60	300
hc843b	runn	33	M	89.8	188.9	25.1659	18.1847	64.4858	35	225
hc845n	inactive	46	M	77.5	176.2	24.9626	21.6959	80.9401	0	0
hc846b	runn	42	M	74.4	179	23.2202	25.9049	91.7824	16	90
hc847b	runn	41	M	89	186.7	25.533	20.9403	77.4282	27	150
hc848n	inactive	27	M	106.1	182.6	31.821	35.3367	104.166	0	0
hc850b	runn	44	M	71.3	173.2	23.7681	24.5675	82.6784	15	90
hc852n	inactive	24	M	75.2	193.4	20.105	19.1002	60.5087	0	0
hc853n	inactive	54	M	91.2	175.3	29.6778	37.0528	186.128	0	0
hc854b	runn	28	M	77.7	180.5	23.8488	22.161	61.3859	9	45
hc855b	runn	41	M	96.9	183.7	28.7148	30.9521	111.229	18	105
hc856b	runn	43	M	84.4	188.3	23.8036	22.589	71.9214	24	120
hc858b	runn	57	M	73	182.2	21.99	20.5202	69.3976	50	300
hc862n	inactive	23	M	100.5	188.6	28.2542	29.4859	77.939	0	0
hc866b	runn	32	M	68.1	182.8	20.3796	22.7727	61.3762	18	90
hc869n	inactive	34	M	84.8	185.9	24.5379	25.5249	65.7012	0	0
hc870b	runn	39	M	83.6	193	22.4436	23.3059	71.7129	24	140
hc871b	runn	28	M	91.9	185.7	26.6497	24.3163	67.3513	15	75
hc872b	runn	32	M	68.7	177.8	21.7317	18.005	60.1492	98	420
hc873b	runn	39	M	85.4	189.6	23.7564	25.1101	59.3566	40	240
hc875n	inactive	49	M	73.7	187.4	20.9859	26.4752	85.8361	0	0
hc882b	runn	50	M	71.4	174.4	23.475	24.6	82.1797	25	200
hc884b	runn	55	M	77.6	181	23.6867	24.4685	98.3475	28	200
hc885n	inactive	46	M	84.9	182.1	25.6028	35.6851	161.457	0	0
hc888b	runn	44	M	67.2	182.5	20.1764	21.5762	54.8847	50	300
hc889b	runn	42	M	75.6	179.3	23.5159	19.0407	54.0477	60	360
hc890b	runn	44	M	86.5	188.3	24.3958	23.2173	53.2136	10	60
hc891n	inactive	30	M	108.4	190	30.0277	36.4139	81.246	0	0
hc896b	runn	50	M	77.7	177.4	24.6896	21.907	66.3925	48	320
hc898b	runn	54	M	77.7	178.3	24.441	22.832	63.6835	24	120
hc899n	inactive	33	M	102.6	177	32.7492	33.3003	117.906	0	0
hc901n	inactive	49	M	95.1	177.9	30.0489	32.6878	147.287	0	0
hc908b	runn	44	M	65.6	180.7	20.0904	17.7055	58.4724	90	372
hc909b	runn	39	M	74.1	173.1	24.73	23.542	52.3254	24	225
hc910b	runn	39	M	88.7	171.5	30.1575	28.7713	134.91	26	160
hc911b	runn	61	M	73.2	168	25.9354	25.5546	114.263	30	180
hc912b	runn	43	M	92	175.5	29.8699	25.8937	142.55	16	104
hc914b	runn	38	M	92.6	174.5	30.4103	28.7239	136.492	20	140
hc918b	runn	48	M	74.8	183.1	22.3113	16.9955	51.2339	24	135
hc920b	runn	58	M	80.8	182	24.3932	27.0371	104.219	40	240
hc922b	runn	31	M	83.7	186.6	24.0382	18.1442	70.1678	21	105
hc926b	runn	33	M	69.9	171.3	23.8211	25.9093	76.3145	66	330
hc928b	runn	35	M	71.1	175.9	22.9794	22.2021	75.6537	16	70
hc929b	runn	48	M	79.9	178.8	24.9926	22.4665	75.8929	40	240
hc931b	runn	19	M	67.9	177.9	21.4545	18.6197	56.7713	39	210
hc932n	inactive	46	M	106.8	183.8	31.6141	35.9972	214.44	0	0
hc933b	runn	43	M	59.8	165.1	21.9385	19.8088	58.5397	24	135
hc937n	inactive	40	M	69.4	180	21.4198	21.1474	67.4909	0	0
hc938n	inactive	48	M	89.7	179.1	27.9641	33.9911	183.371	0	0
hc946n	inactive	23	M	107.6	192.5	29.0369	26.5124	82.832	0	0
hc949b	runn	28	M	83.6	184.7	24.506	28.2803	93.1335	10	30
hc952b	runn	52	M	95.8	181.3	29.1454	24.8526	88.2012	14	70
hc954b	runn	47	M	68.5	183.4	20.3654	17.0369	55.7132	24	120
hc955n	inactive	32	M	63.8	167.9	22.6318	23.6514	66.6772	0	0
hc958b	runn	50	M	72.2	176.9	23.0718	17.869	64.8477	14	100
hc960b	runn	40	M	74.9	185.3	21.8138	21.9097	79.5843	12	180
hc962n	inactive	18	M	61	174.8	19.964	20.19	52.1454	0	0
hc963n	inactive	19	M	62.8	175.4	20.4127	21.6251	53.5933	0	0
hc964b	runn	38	M	85.5	194.4	22.6242	21.283	78.5254	18	90
hc965n	inactive	50	M	104	176.2	33.4982	34.508	195.231	0	0
hc966b	runn	36	M	83.5	181.6	25.3195	31.7803	147.624	15	100
hc967n	inactive	31	M	69.2	185.3	20.1537	22.3288	70.5734	0	0
hc970n	inactive	39	M	85.4	190.5	23.5325	32.845	122.438	0	0
hc971b	runn	38	M	92.3	183.5	27.4113	21.8174	73.6785	60	330
hc972b	runn	58	M	90.3	191.5	24.6235	24.4929	95.0814	36	210
hc973n	inactive	23	M	69.9	175.8	22.6172	24.4971	55.9171	0	0
hc974b	runn	23	M	100.7	190.3	27.8069	21.0387	88.2463	24	135
hc976n	inactive	34	M	69.5	176.4	22.3351	28.4392	75.1307	0	0
hc979b	runn	48	M	104.3	191.4	28.4709	23.5479	107.823	10	60
hc980b	runn	42	M	98.9	194.1	26.251	22.7756	104.065	21	105
hc982b	runn	40	M	81.9	178.2	25.791	30.9707	111.068	21	112.5
hc983b	runn	62	M	73.1	177.2	23.2804	25.942	92.2833	15	120
hc984b	runn	41	M	63	178.7	19.7284	19.3444	49.2215	40	200
hc990b	runn	48	M	77.1	172.5	25.9105	25.0872	85.0853	48	280
hc991b	runn	25	M	68.7	167.8	24.399	17.6358	57.9021	10	40
hc993b	runn	42	M	72.4	176.6	23.2144	24.5608	77.0416	19	100
hc994b	runn	20	M	63	183	18.8121	18.4402	50.2804	24	135
hc995b	runn	52	M	107.9	193.4	28.8475	34.5293	109.425	24	180
hc997b	runn	25	M	78	184	23.0388	20.2854	62.582	21	105
hc998b	runn	23	M	62.9	179.6	19.5002	17.2724	46.6593	21	105
hk1003b	runn	46	M	87.5	178.4	27.4928	28.8881	105.588	12	72
hk1009b	runn	35	M	81.7	187.1	23.3386	25.9918	82.3369	24	120
hk1010b	runn	30	M	85.7	176.8	27.4168	24.6901	67.5404	60	360
hk1012b	runn	32	M	88.2	184.7	25.8544	26.1066	79.8018	14	45
hk1016n	inactive	54	M	81.4	184.6	23.887	27.6886	106.322	0	0
hk1017b	runn	42	M	97.9	184.8	28.6668	30.2658	125.374	12	60
hk1019b	runn	32	M	76.7	184.7	22.4834	21.7049	59.1674	72	360
hk1023b	runn	36	M	80.8	180.5	24.8003	25.5504	99.9439	24	210
hk1029b	runn	47	M	77.3	176.1	24.9265	23.766	77.702	30	180
hk1032b	runn	46	M	74.9	177.9	23.6663	20.5549	69.3751	20	120
hk1034b	runn	52	M	94.5	185.8	27.3741	29.9856	112.374	60	360
hk1035n	inactive	39	M	89.3	182.3	26.8706	30.8287	138.184	0	0
hk1036b	runn	21	M	98.4	189	27.5468	26.8582	63.2509	16	20
hk1037b	runn	41	M	92.4	187.5	26.2827	22.5601	77.3446	30	180
hk1042n	inactive	31	M	127.5	189	35.6933	35.9244	138.057	0	0
hk1046b	runn	32	M	74.2	182.5	22.2781	23.0931	82.1288	20	120
hk1048b	runn	46	M	73.6	182.9	22.0014	23.6902	110.702	48	240
hk1051b	runn	37	M	84.6	187.4	24.0897	26.6142	86.2291	10	120
hk1052b	runn	52	M	68.8	172.5	23.1212	18.8293	64.7011	90	420
hk1053b	runn	28	M	81.3	180.5	24.9538	27.7959	92.5923	12	90
hk1054b	runn	53	M	84.5	181.2	25.736	23.0061	101.078	60	360
hk1057b	runn	38	M	92.5	187.2	26.3955	29.4461	72.5826	24	150
hk1058b	runn	53	M	89	179.8	27.5303	27.4096	160.849	50	300
hk1059b	runn	44	M	72.3	171.6	24.553	26.4731	74.6438	12	80
hk1065n	inactive	52	M	91.2	183.6	27.0551	27.8602	106.718	0	0
hk1067n	inactive	42	M	99.6	181.2	30.3349	37.5802	161.379	0	0
hk1069b	runn	39	M	80.9	187.7	22.9625	26.1608	72.3747	18	100
hk1070b	runn	26	M	68.5	179.2	21.3312	17.4974	48.7166	52	280
hk1072b	runn	48	M	76.2	175.3	24.7965	25.2753	82.5791	10	50
hk1073b	runn	43	M	82.7	188.5	23.2746	24.5907	76.0679	40	240
hk1075b	runn	41	M	80.3	172.2	27.08	20.6479	64.8376	20	120
hk1076b	runn	39	M	81.1	178.2	25.5391	23.3834	71.1494	12	60
hk1077b	runn	43	M	82.2	184	24.2793	24.0033	90.9858	10	50
hk1078b	runn	32	M	73.4	172.3	24.7244	22.62	67.2996	28	200
hk1079b	runn	35	M	82.2	179.7	25.4552	23.8146	85.0715	30	180
hk1081b	runn	41	M	73	183.3	21.7269	18.1753	65.2951	10	15
hk1082b	runn	42	M	83.1	180.1	25.6197	25.2879	63.87	14	70
hk1083b	runn	50	M	88.3	189.3	24.6411	23.8191	93.5185	51	270
hk1084b	runn	49	M	99	179.1	30.8634	28.414	158.761	20	187.5
hk1085b	runn	38	M	98.4	187.3	28.0491	25.9951	88.3857	10	60
hk1088n	inactive	50	M	62	176	20.0155	22.4651	67.4543	0	0
hk1089b	runn	32	M	83.7	182.3	25.1856	21.3596	79.6987	10	60
hk1091n	inactive	57	M	80.7	182.7	24.1767	29.324	99.3559	0	0
hk1092b	runn	57	M	68.9	175.3	22.421	22.701	100.614	24	150
hk1096n	inactive	32	M	78.2	173.3	26.0381	25.8531	64.9452	0	0
hk1097b	runn	50	M	91.1	178.7	28.5279	29.3825	145.813	24	150
hk1098b	runn	43	M	88.3	186.1	25.4958	24.0415	125.441	30	159
hk1099b	runn	37	M	84.9	177.5	26.947	26.6799	115.673	14	86
hk1100b	runn	30	M	86.5	185.6	25.1108	21.2676	60.805	35	300
hk1103n	inactive	38	M	91.4	179.8	28.2727	33.4823	141.383	0	0
hk1104n	inactive	35	M	70.2	179.6	21.7633	25.0264	61.0031	0	0
hk1105b	runn	43	M	99.5	180.1	30.6758	30.9146	148.378	10	60
hk1106b	runn	38	M	80	184.6	23.4761	22.7121	84.3239	30	195
hk1107n	inactive	32	M	83	171.4	28.2525	29.4416	126.608	0	0
hk1109b	runn	45	M	68.3	181.5	20.7333	19.2487	65.0151	18	50
hk1110b	runn	39	M	88.6	187.7	25.1481	30.03	111	20	130
hk1112b	runn	30	M	78.5	166.2	28.4189	32.0951	113.973	21	180
hk1114b	runn	48	M	84.9	180.7	26.0011	26.3589	117.467	10	60
hk1115b	runn	51	M	90	187.3	25.6547	25.6157	89.1587	10	38
hk1118n	inactive	60	M	121.4	174.4	39.914	39.5733	243.189	0	0
hk1122b	runn	43	M	84.9	176.5	27.2532	28.6778	125.355	30	240
hk1125b	runn	42	M	90.5	180.7	27.7161	21.9775	88.0489	15	75
hk1127b	runn	32	M	86.9	186.9	24.8772	27.404	75.4937	16	50
hk1129b	runn	46	M	80.6	173.8	26.6831	23.9799	113.928	30	180
hk1130b	runn	33	M	74.3	177.5	23.5826	21.6442	67.3753	30	150
hk1131b	runn	40	M	80.2	180.3	24.6708	21.2029	96.17	20	66
hk1132b	runn	25	M	67.3	180.1	20.7485	21.2761	58.4311	16	20
hk1133b	runn	42	M	67.5	175.6	21.8905	20.5658	63.4992	105	490
hk1135n	inactive	46	M	95.9	186.9	27.4536	29.4797	194.592	0	0
hk1136b	runn	36	M	88.5	179.6	27.4366	28.1337	106.023	14	120
hk1137b	runn	42	M	79.7	189.4	22.2177	17.3522	53.9098	58.5	234
hk1141b	runn	39	M	93	192.1	25.2016	25.9258	68.4316	16	80
hk1142b	runn	43	M	87.3	183	26.0683	24.2524	72.7904	10	52.5
hk1143b	runn	31	M	64.1	180.9	19.5876	18.7734	52.917	30	135
hk1145b	runn	48	M	81.6	172.7	27.3593	23.3465	97.6295	75	400
hk1146b	runn	42	M	98.5	180.8	30.1328	29.5209	157.085	15	100
hk1148n	inactive	37	M	94.7	181.1	28.8744	31.1287	167.503	0	0
hk1149n	inactive	42	M	80.2	177.5	25.4553	29.4348	153.326	0	0
hk1151n	inactive	39	M	90.7	184.9	26.5298	31.9599	119.837	0	0
hk1152b	runn	48	M	77.9	177.4	24.7531	25.2484	69.7957	60	325
hk1158n	inactive	55	M	89	176.8	28.4725	28.6279	142.329	0	0
hk1160b	runn	35	M	78.7	182.4	23.6551	17.3082	64.1619	80	360
hk1161b	runn	30	M	81.1	183.6	24.0589	23.7734	68.954	18	120
hk1162b	runn	47	M	84.4	181.4	25.6488	27.1713	92.4621	45	270
hk1163b	runn	49	M	84.9	188.6	23.8685	29.1016	91.853	51	300
hk1164b	runn	30	M	85.7	182.5	25.7309	21.9463	60.8429	10	60
hk1165n	inactive	54	M	93.1	184	27.4988	28.6695	179.971	0	0
hk1168b	runn	34	M	79.5	182.9	23.7651	20.9188	70.6995	16	80
hk1170n	inactive	45	M	88	182.3	26.4795	27.4288	114.869	0	0
hk1172b	runn	50	M	90	179.4	27.9639	31.045	108.908	12	90
hk1174b	runn	28	M	87	168.2	30.7516	21.5434	73.8455	18	105
hk1177n	inactive	49	M	70.7	175	23.0857	25.4434	88.4038	0	0
hk1178b	runn	50	M	73.2	178.1	23.0772	30.8737	121.254	22	130
hk1180n	inactive	44	M	83.7	178.1	26.3875	36.4227	120.652	0	0
hk1181b	runn	48	M	66.6	172	22.5122	25.0764	71.9937	10	32
hk1185b	runn	26	M	93.2	193.8	24.8147	27.2578	75.6127	21	120
hk1188b	runn	62	M	74.6	186.9	21.356	23.6595	104.172	72	440
hk1190b	runn	28	M	95.7	194.9	25.1935	24.8435	61.8315	12	60
hk1192n	inactive	41	M	97.1	182.5	29.1537	32.8519	198.005	0	0
hk1194n	inactive	47	M	84	183.9	24.838	22.5709	85.0762	0	0
hk1198n	inactive	37	M	101.4	177.2	32.2932	34.402	114.401	0	0
hk1200n	inactive	34	M	93.7	175.5	30.4218	35.3857	147.806	0	0
hk1212n	inactive	27	M	68.1	165.8	24.773	19.3542	62.7432	0	0
hk1215n	inactive	64	M	87.9	174.6	28.8337	39.4069	206.925	0	0
hk1216n	inactive	41	M	85.5	185.1	24.9548	34.7532	195.707	0	0
hk1218b	runn	46	M	87	176	28.0863	27.9312	188.342	30	195
hk1220n	inactive	51	M	72.6	171.7	24.6261	34.377	165.188	0	0
hk1221n	inactive	29	M	81.1	180.7	24.8373	32.5592	113.976	0	0
hk1223b	runn	33	M	75.6	176.7	24.213	21.1169	74.2728	32	240
hk1229b	runn	32	M	74.8	188.4	21.0737	18.2023	62.0732	48	960
hk1233b	runn	25	M	73.5	184.3	21.639	21.2818	65.0311	60	360
hk1235b	runn	24	M	84.1	180.1	25.928	23.5932	61.3049	20	100
hk1236b	runn	51	M	74.8	175.2	24.3688	22.1574	88.4863	36	180
hk1240n	inactive	34	M	86.2	190.3	23.8029	25.7257	73.0076	0	0
hk1249n	inactive	27	M	71.9	180.6	22.0442	24.1909	65.0575	0	0
hk1256b	runn	35	M	75.8	173.9	25.0651	19.4036	60.7039	36	180
hk1257n	inactive	52	M	82.1	172.9	27.4633	31.5417	150.711	0	0
hk1261n	inactive	52	M	80.6	179.9	24.9042	25.9387	127.802	0	0
hk1264b	runn	61	M	81.1	172.3	27.3181	29.5827	144.526	18	150
hk1270n	inactive	21	M	78.5	180.2	24.1746	29.7204	67.2322	0	0
hk1273b	runn	56	M	75.9	184.2	22.3698	26.7377	91.8268	45	360
hk1274b	runn	25	M	81.4	181.1	24.8192	24.5193	77.7094	20	90
hk1276n	inactive	22	M	76	199.4	19.1145	18.0466	54.3205	0	0
hk1277n	inactive	23	M	86.6	183	25.8592	33.3102	67.1991	0	0
hk1278n	inactive	47	M	112.5	184.8	32.9419	33.9993	215.06	0	0
hk1284n	inactive	21	M	85	175.4	27.6287	36.6156	108.17	0	0
hk1288b	runn	32	M	82.1	182.1	24.7584	20.6211	70.2399	32	200
hk1290n	inactive	22	M	74	179.7	22.9158	25.6413	59.5854	0	0
hk1292b	runn	24	M	73.2	173.7	24.2612	20.8424	70.7872	10	65
hk1294b	runn	34	M	99.3	184.3	29.2347	26.314	108.805	10	50
hk1296b	runn	62	M	67.2	173.4	22.3497	17.4427	70.1084	65	350
hk1298n	inactive	35	M	100.8	185.4	29.3252	32.4903	121.169	0	0
hk1299n	inactive	27	M	77.5	181.9	23.4227	30.2728	59.4267	0	0
hk1304b	runn	51	M	87.1	182.8	26.0655	27.5575	140.874	18	135
hk1306n	inactive	48	M	68.2	167.8	24.2215	30.314	134.943	0	0
hk1307b	runn	19	M	75	170.5	25.7996	21.0377	56.9422	24	120
hk1308b	runn	34	M	73.8	187.1	21.0819	22.6164	55.1114	52	280
hk1310n	inactive	44	M	85.7	183.1	25.5625	24.2059	88.4647	0	0
hk1313b	runn	27	M	79	185.8	22.8842	30.8581	93.881	10	80
hk1314n	inactive	36	M	105.4	180.5	32.3509	35.7084	124.101	0	0
hk1315n	inactive	46	M	81.3	187.2	23.1995	26.0505	118.29	0	0
hk1316n	inactive	27	M	90.6	181.6	27.4724	28.6274	104.823	0	0
hk1319n	inactive	49	M	97.1	184.3	28.587	31.4586	186.4	0	0
hk1321n	inactive	45	M	68.7	172.4	23.1144	27.9336	114.357	0	0
hk1325b	runn	54	M	66.5	167.7	23.6459	18.9451	65.84	70	420
hk1326n	inactive	26	M	83.8	180.1	25.8355	26.5741	63.2926	0	0
hk1332b	runn	23	M	70.6	174.3	23.2386	18.8052	58.3768	24	144
hk1346b	runn	46	M	97.9	191.3	26.7518	27.5977	70.7922	24	150
hk1349n	inactive	20	M	70.7	180	21.821	27.8517	70.5595	0	0
hk1351b	runn	19	M	72.3	178.7	22.6407	24.1574	54.3211	20	50
hk1360n	inactive	20	M	60.2	171.6	20.4438	26.4228	49.5885	0	0
hk1363n	inactive	21	M	78.7	186.2	22.6995	29.4616	68.7893	0	0
hk1369b	runn	20	M	70.6	182	21.3139	23.7377	60.4469	20	150
hk1371n	inactive	20	M	73.6	185	21.5047	32.6113	58.9725	0	0
hk1373n	inactive	25	M	79.7	189.8	22.1241	19.4969	62.984	0	0
hk1379n	inactive	43	M	99.5	172.9	33.2838	35.6534	180.258	0	0
hk1388b	runn	20	M	70.1	172.1	23.6677	21.0752	62.867	60	360
hk1389b	runn	19	M	61.6	171	21.0663	17.6458	53.895	12	67.5
hk1394n	inactive	64	M	85.7	183.7	25.3958	36.7867	161.711	0	0
hk1395b	runn	18	M	69.6	174.8	22.7786	21.0121	57.535	12	60
hk1397b	runn	26	M	80.3	185.7	23.2858	25.05	63.2225	12	60
hk1403n	inactive	57	M	95.7	180.9	29.2439	34.2748	229.909	0	0
hk1406n	inactive	26	M	88	169.6	30.5936	34.8319	109.499	0	0
hk1414n	inactive	25	M	79.4	177.1	25.3153	27.7858	59.2054	0	0
hk1420n	inactive	18	M	69.3	188	19.6073	23.2224	52.9982	0	0
hk1421n	inactive	19	M	89.3	179.6	27.6846	30.7582	81.0648	0	0
hk1429n	inactive	18	M	63.8	181.2	19.4314	20.1958	51.5168	0	0
hk1430b	runn	20	M	60.4	173.5	20.0649	19.8121	49.0193	16	120
hk1435b	runn	62	M	74.9	186.7	21.4879	22.5043	86.5511	24	240
hk1437n	inactive	52	M	86.4	178.8	27.0258	35.0704	175.687	0	0
hk1454n	inactive	24	M	72.4	174	23.9133	24.5958	53.449	0	0
hk1458n	inactive	53	M	79.4	169.7	27.5713	30.8587	203.977	0	0
hk1460b	runn	23	M	72.2	179.4	22.4333	24.3509	52.8335	14	70
hk1462b	runn	20	M	62.2	181.9	18.7986	16.1621	40.1299	24	120
hk1463b	runn	20	M	70.3	183.9	20.787	29.0143	70.2178	15	90
hk1464n	inactive	21	M	88.5	191.9	24.0322	27.7176	66.8461	0	0
hk1465n	inactive	24	M	61	165.7	22.217	26.5696	64.8242	0	0
hk1466n	inactive	23	M	58.5	171	20.0062	22.14	57.5735	0	0
hk1469b	runn	18	M	59.2	170	20.4844	17.9012	48.1775	24	120
hk1471b	runn	20	M	95.4	192.8	25.6646	23.6794	66.3036	30	180
hk1479b	runn	22	M	72.2	176.2	23.2555	22.5332	69.1835	12	70
hk1482b	runn	23	M	85.7	187.2	24.4551	23.2098	64.7536	10	60
hk1491n	inactive	30	M	79.4	180.6	24.3436	22.3037	66.2495	0	0
hk1496n	inactive	62	M	67	174.4	22.0283	27.1143	102.759	0	0
hk1499b	runn	18	M	95.6	183.6	28.3604	26.8358	69.2991	12	120
hk1500n	inactive	21	M	105.5	185.9	30.5277	29.2748	119.877	0	0
hk2001n	inactive	44	M	91.9	179.2	28.618	24.6012	130.286	0	0
hk2002n	inactive	52	M	87.1	181.9	26.3241	29.7235	191.239	0	0
hk2006b	runn	59	M	100.4	183.3	29.8819	29.5728	205.138	32	200
hk2011b	runn	23	M	53.9	168.2	19.0518	20.8465	44.7927	28	140
hk2012n	inactive	23	M	63.8	176.2	20.5499	21.8438	50.4872	0	0
hk2015b	runn	56	M	74.6	185.7	21.6329	22.3152	71.8639	10	60
hk2016n	inactive	41	M	104.6	186.8	29.9763	36.0185	153.787	0	0
hk2019n	inactive	41	M	67.8	189.9	18.8009	21.5651	72.2614	0	0
hk2023b	runn	23	M	55.5	180.3	17.0727	19.3023	46.8049	21	90
hk2024b	runn	25	M	81.3	184.6	23.8576	21.7062	73.6484	14	45
hk2034n	inactive	51	M	119.4	166.6	43.0184	40.2807	239.899	0	0
hk2037n	inactive	64	M	80.5	179.1	25.096	31.6779	104.373	0	0
hk2038b	runn	58	M	92	181.7	27.8662	31.3484	149.385	21	105
hk2041b	runn	25	M	70.8	174.7	23.1978	21.135	83.5042	32	160
hk2042b	runn	23	M	73.7	173.8	24.3988	25.6225	72.996	40	225
hk2043n	inactive	62	M	100.4	175.2	32.7089	35.0874	278.332	0	0
hk2044n	inactive	59	M	100.1	183.4	29.7602	33.4406	273.686	0	0
hk2047n	inactive	44	M	74.6	178.4	23.4395	26.4378	127.181	0	0
hk2049n	inactive	40	M	99.1	186.8	28.4001	34.8241	177.335	0	0
hk2050n	inactive	63	M	74.6	179.2	23.2307	23.3922	115.882	0	0
hk2051n	inactive	54	M	78.7	172.8	26.3565	25.3955	86.3981	0	0
hk2053n	inactive	62	M	79.4	181	24.2361	22.7161	123.693	0	0
hk2057n	inactive	39	M	89.1	180.1	27.4695	28.4315	115.696	0	0
hk2060b	runn	20	M	69	181.1	21.0384	23.5666	66.1949	20	120
hk2063n	inactive	19	M	71.4	184	21.0893	28.0673	69.478	0	0
hk2064b	runn	18	M	81.7	181.4	24.8283	22.5603	67.4237	21	180
hk2067n	inactive	21	M	102.5	191.1	28.0674	35.7422	75.5257	0	0
hk2071n	inactive	18	M	74	171.6	25.1303	32.9701	61.4775	0	0
hk2072n	inactive	61	M	88.9	174.1	29.3295	33.8798	277.58	0	0
hk2076n	inactive	57	M	75	177	23.9395	27.5366	115.351	0	0
hk2078n	inactive	18	M	80.3	176.4	25.8059	27.9915	72.0797	0	0
hk2082n	inactive	53	M	74.2	177	23.6841	31.1805	113.726	0	0
hk2086b	runn	21	M	64.9	190.7	17.8461	24.8982	52.9674	24	120
hk2093n	inactive	58	M	97	181.3	29.5105	35.7752	177.78	0	0
hk2095n	inactive	21	M	100.3	185	29.3061	38.0303	80.9024	0	0
hk2096n	inactive	40	M	80.9	180.6	24.8035	20.0342	72.2872	0	0
hk2099n	inactive	57	M	92.1	191.5	25.1144	26.3518	167.067	0	0
hk2101n	inactive	44	M	90.7	173.5	30.1306	32.3356	209.01	0	0
hk2102n	inactive	59	M	97.6	178.5	30.6319	33.6361	277.258	0	0
hk2103n	inactive	32	M	74.2	176.5	23.8185	21.1349	57.5434	0	0
hk2106b	runn	63	M	69.8	168.2	24.6719	26.1918	173.458	10	65
hk2110n	inactive	29	M	88.7	194.6	23.4228	31.3355	85.551	0	0
hk2111n	inactive	56	M	110.9	185.8	32.1248	31.436	198.891	0	0
hk2119n	inactive	64	M	101.9	173.9	33.6957	34.3842	258.743	0	0
hk2122b	runn	23	M	85.4	183.2	25.4453	16.5159	61.3701	20	88
hk2123n	inactive	31	M	87.5	195.2	22.964	27.8607	74.6444	0	0
hk2124n	inactive	30	M	82.3	182.4	24.7372	25.3899	70.4471	0	0
hk2129n	inactive	65	M	96.1	182.8	28.7588	35.2404	216.157	0	0
hk2131n	inactive	64	M	64.2	165.9	23.3261	21.2805	70.8373	0	0
hk2141n	inactive	48	M	94.5	185.5	27.4627	30.5482	181.563	0	0
hk2145b	runn	22	M	79.8	175.9	25.7912	17.0688	56.0358	40	220
hk2147b	runn	19	M	75	181.2	22.8426	28.5658	48.6441	12	80
hk2148n	inactive	40	M	88.1	181.2	26.8324	29.7911	122.426	0	0
hk2149b	runn	22	M	76	173.6	25.2182	19.4607	64.24	10	50
hk2150n	inactive	33	M	87.4	182.2	26.3278	31.2651	140.175	0	0
hk2153b	runn	35	M	89.9	175.5	29.1881	31.2461	87.2855	15	90
hk2156n	inactive	58	M	88	171.6	29.8846	30.0258	168.475	0	0
hk2157n	inactive	30	M	76.2	181.9	23.0298	30.133	152.836	0	0
hk2158b	runn	63	M	96.6	175.7	31.292	32.7274	174.069	10	60
hk2159b	runn	22	M	79.9	176.5	25.6482	29.5061	80.424	10	30
hk2165n	inactive	56	M	74.6	174.8	24.415	28.2741	116.845	0	0
hk2167n	inactive	32	M	107	196	27.853	30.9114	114.788	0	0
hk2174n	inactive	41	M	115.5	186.6	33.171	37.0854	196.34	0	0
hk2179n	inactive	42	M	94.3	181.1	28.7524	23.1528	90.1355	0	0
hk2180n	inactive	25	M	96.7	181	29.5168	31.8109	97.0032	0	0
hk2181n	inactive	41	M	69.2	180.7	21.1929	22.5459	70.2249	0	0
hk2186n	inactive	52	M	106.7	177.1	34.0195	33.8662	226.752	0	0
hk2190n	inactive	47	M	100.6	181.4	30.572	30.9887	136.151	0	0
hk2193n	inactive	42	M	87.6	179.7	27.1274	31.6691	113.324	0	0
hk2205b	runn	20	M	85.1	181	25.976	24.8753	77.2172	16	120
hk2208n	inactive	38	M	90.6	181.5	27.5027	32.7795	112.408	0	0
hk2210b	runn	24	M	95.7	189.3	26.7061	21.8137	88.3187	20	110
hk2212b	runn	25	M	80.2	185.7	23.2568	18.6605	65.7522	20	100
hk2215n	inactive	48	M	90.3	186.6	25.9337	23.4108	91.951	0	0
hk2217n	inactive	37	M	85.6	177.2	27.2613	32.2167	196.602	0	0
hk2231n	inactive	46	M	84.9	184.7	24.8871	26.5508	79.8646	0	0
hk501n	inactive	55	M	86.4	188	24.4455	23.9505	127.928	0	0
hk502b	runn	52	M	72.5	179.9	22.4014	19.5201	62.5894	60	360
hk504n	inactive	42	M	93	186.5	26.7378	30.7777	107.507	0	0
hk507b	runn	35	M	77.8	182.1	23.4617	23.3345	69.4607	40	240
hk509b	runn	53	M	98.4	174.6	32.278	31.8179	217.848	12	150
hk510b	runn	44	M	85.5	188	24.1908	24.8933	77.0335	12	60
hk512b	runn	36	M	97.6	184.4	28.703	27.4878	81.5273	10	60
hk515b	runn	35	M	73.6	175.9	23.7874	20.5709	71.6843	90	480
hk516b	runn	43	M	70.7	173.3	23.5409	28.0577	97.6376	40	240
hk519b	runn	34	M	84.3	184.3	24.8186	21.8623	89.7494	20	100
hk521b	runn	41	M	72.7	170.3	25.0672	26.1854	57.521	60	300
hk523b	runn	41	M	92.5	182.9	27.6512	26.1403	123.577	20	120
hk524b	runn	25	M	77.9	173.8	25.7892	26.1196	65.3327	12	60
hk531b	runn	37	M	74.2	173	24.792	21.4053	60.7664	10	50
hk534n	inactive	25	M	69.1	161.5	26.4931	35.9024	102.922	0	0
hk535n	inactive	28	M	87	188.8	24.407	29.1639	128.593	0	0
hk537n	inactive	26	M	75.6	188.7	21.2314	23.8866	69.968	0	0
hk538b	runn	39	M	76	176	24.5351	23.8524	98.0148	38	172
hk539b	runn	40	M	89.5	188.9	25.0818	28.9904	112.007	20	120
hk540n	inactive	30	M	81.6	183.8	24.1546	36.3643	107.222	0	0
hk542b	runn	37	M	84.2	181.1	25.6729	22.2991	98.2666	16	80
hk543b	runn	54	M	78.2	171	26.7433	29.5054	127.866	10	60
hk544n	inactive	41	M	105.2	200.5	26.169	27.9587	140.922	0	0
hk545b	runn	47	M	86.7	185.5	25.196	16.9554	66.9015	90	540
hk549b	runn	50	M	79.9	185.2	23.2951	24.9452	109.604	15	90
hk550b	runn	33	M	84	198.5	21.3186	23.323	80.0813	18	120
hk551b	runn	34	M	82.9	193.1	22.2326	20.0351	75.2652	40	200
hk552b	runn	43	M	83.2	179.7	25.7648	23.344	65.734	24	105
hk553b	runn	53	M	84	181.3	25.5555	26.0655	84.3779	18	105
hk556b	runn	28	M	69.1	169.2	24.1367	19.5624	55.0706	24	180
hk559n	inactive	39	M	104.7	185.9	30.2962	32.003	135.242	0	0
hk561b	runn	33	M	81.1	184	23.9544	19.9518	69.3381	42	222
hk563b	runn	42	M	76.9	173.3	25.6053	23.0844	74.5788	18	120
hk566b	runn	24	M	61.6	167.5	21.9559	21.8013	54.3468	56	320
hk567b	runn	27	M	59.2	182.2	17.833	18.0028	44.6041	24	120
hk569b	runn	49	M	79.9	182.1	24.095	21.4804	82.716	30	180
hk574b	runn	48	M	67.8	183	20.2455	20.0583	61.898	60	360
hk577b	runn	34	M	77.8	185.3	22.6584	17.8088	70.7743	64	360
hk581b	runn	23	M	77.2	182.1	23.2808	27.4229	70.147	16	100
hk583b	runn	29	M	91	193.1	24.4049	25.8432	68.5301	24	90
hk584b	runn	40	M	73.6	186.7	21.1149	23.8762	70.8406	25	300
hk585b	runn	45	M	84	182.8	25.1378	20.962	74.3139	48	240
hk587b	runn	46	M	76.2	178.4	23.9423	24.2286	84.7617	10	60
hk588b	runn	44	M	65.1	170.6	22.3678	21.1071	71.2274	16	120
hk589b	runn	42	M	86.6	179.5	26.8775	21.0921	74.2319	65	375
hk590b	runn	42	M	72.6	182.7	21.75	20.2097	77.4068	21	150
hk592b	runn	36	M	76	186.3	21.8972	24.0243	67.5081	30	180
hk593b	runn	29	M	84.8	186.4	24.4064	23.8984	75.3544	16	70
hk597b	runn	42	M	75.4	179.7	23.3494	18.9916	73.803	14	40
hk598b	runn	47	M	71.7	164.6	26.4642	25.8332	69.0435	36	210
hk601n	inactive	42	M	93.3	192.1	25.2829	30.713	133.197	0	0
hk605b	runn	40	M	85.5	174.1	28.2078	28.8311	105.558	15	90
hk606b	runn	19	M	54.9	169.3	19.154	19.7246	45.2833	12	10
hk607b	runn	43	M	80.9	181.7	24.5041	23.255	74.4373	30	150
hk609b	runn	53	M	75	181.4	22.7922	17.7634	61.3903	72	360
hk612b	runn	53	M	81.4	177.2	25.9237	28.4585	129.802	12	60
hk614b	runn	32	M	74.9	181.5	22.7368	22.993	66.7662	30	360
hk616b	runn	23	M	87	191	23.848	23.4187	60.0581	24	120
hk617n	inactive	48	M	91.2	176.8	29.1763	31.8555	188.202	0	0
hk618b	runn	44	M	80.5	180.4	24.7356	26.237	71.9649	60	160
hk619b	runn	40	M	85.6	178.7	26.8055	24.2691	88.9586	30	165
hk620b	runn	51	M	63	173.4	20.9528	17.2625	55.5053	10	60
hk623b	runn	47	M	78.2	176.6	25.0741	23.8183	125.902	12	72
hk632n	inactive	57	M	74.2	173.7	24.5926	24.8366	83.6253	0	0
hk635b	runn	29	M	77.2	176.4	24.8096	29.7822	66.0695	35	200
hk636b	runn	42	M	86	191.6	23.4265	22.5209	65.7043	20	120
hk638b	runn	49	M	83.2	177.4	26.4372	24.4041	97.4147	45	240
hk639b	runn	42	M	72.4	175.4	23.5331	26.4666	74.0686	40	240
hk643n	inactive	40	M	72	181.8	21.7844	27.0956	53.9478	0	0
hk645b	runn	38	M	92.2	192.5	24.8811	22.181	94.942	14	90
hk647b	runn	44	M	80.7	174.8	26.4114	28.4813	118.824	12	60
hk648n	inactive	52	M	66.9	171	22.8788	23.0105	69.0936	0	0
hk649b	runn	43	M	107.8	190.2	29.7987	30.8363	153.901	27	180
hk650b	runn	32	M	83.6	172.9	27.9651	28.5768	101.862	10	70
hk651b	runn	33	M	88.1	176.1	28.4091	26.7269	134.787	10	50
hk652b	runn	33	M	86.5	185.7	25.0837	26.9635	61.6542	20	120
hk654b	runn	51	M	90.9	184.9	26.5883	23.4314	108.518	15	120
hk657b	runn	51	M	81.2	179.3	25.2578	25.1651	132.087	10	60
hk659b	runn	19	M	65.1	179.1	20.295	17.0191	44.9604	50	250
hk661b	runn	41	M	89.8	182.2	27.0508	26.5742	132.086	32	180
hk663b	runn	26	M	80.7	183.1	24.0712	23.0358	74.6316	30	100
hk664b	runn	33	M	87.4	181.1	26.6486	22.8784	60.784	12	120
hk665n	inactive	30	M	89.9	190.5	24.7725	30.4806	86.9749	0	0
hk666b	runn	43	M	79.9	180.5	24.5241	24.4572	71.2325	30	180
hk668n	inactive	28	M	67.2	171.3	22.901	26.5194	62.676	0	0
hk669b	runn	45	M	70.1	170.2	24.1991	26.2475	99.2194	18	100
hk672b	runn	39	M	87.8	187.5	24.9742	20.5369	61.0164	32	180
hk676b	runn	60	M	74.7	183.7	22.1362	22.7226	91.5125	27	150
hk677b	runn	32	M	72.6	171.5	24.6836	17.811	65.2323	24	150
hk678b	runn	44	M	67.6	169.4	23.557	24.7872	70.6041	30	180
hk679b	runn	45	M	77.6	184.2	22.8709	24.6081	81.8913	16	100
hk680b	runn	46	M	73.4	179.3	22.8316	15.7977	49.5313	80	450
hk682b	runn	40	M	76.6	177.8	24.2307	22.1839	60.413	24	150
hk683b	runn	35	M	70.6	181.5	21.4314	17.9156	56.7487	36	165
hk686b	runn	53	M	87	179.4	27.0318	22.4795	106.492	20	120
hk690b	runn	40	M	87.8	181.2	26.741	23.6863	54.8961	16	90
hk692b	runn	40	M	91.2	184.7	26.7338	24.9667	71.1801	18	105
hk694b	runn	40	M	70.2	172.7	23.5371	22.4216	54.3097	24	120
hk696b	runn	38	M	70.1	169.6	24.3706	19.8762	66.6299	50	300
hk699b	runn	32	M	79.8	179.4	24.7947	24.3446	62.3494	24	165
hk700b	runn	35	M	74.2	177.4	23.5774	19.9558	60.2233	30	140
hk701b	runn	29	M	77.1	184.4	22.6742	20.1742	65.404	30	135
hk704b	runn	31	M	94.3	188.2	26.6239	24.2648	65.0167	30	165
hk708b	runn	49	M	71.8	176.3	23.1004	18.1135	50.6752	30	150
hk712b	runn	23	M	82.8	176.8	26.489	20.0652	48.2318	15	180
hk713b	runn	65	M	91.6	180.3	28.1776	26.1707	186.699	12	135
hk714b	runn	46	M	80.8	176.5	25.9371	26.6982	93.5816	32.5	200
hk716b	runn	46	M	98.6	193.5	26.3339	27.6693	130.376	24	150
hk717n	inactive	33	M	100.7	183.3	29.9712	29.26	110.85	0	0
hk718b	runn	26	M	57.7	170.1	19.9419	22.1254	51.9928	14	120
hk719b	runn	28	M	92.9	185	27.1439	31.525	77.4432	10	34
hk720b	runn	36	M	83.2	183.4	24.7357	22.8005	60.9585	28	180
hk724b	runn	34	M	87.5	182	26.4159	26.5371	77.8046	30	150
hk725n	inactive	56	M	102.1	172.9	34.1535	32.147	234.149	0	0
hk726b	runn	38	M	77.5	171.8	26.2576	27.4292	96.736	100	600
hk729b	runn	50	M	67.1	172.6	22.5238	21.1479	60.5924	24	140
hk731b	runn	39	M	83.2	172.4	27.993	31.959	123.778	18	105
hk735b	runn	30	M	79.6	185	23.2579	22.3344	69.5007	24	120
hk736b	runn	36	M	78.3	177.6	24.8242	29.079	64.319	10	50
hk737b	runn	44	M	72.4	172.5	24.331	24.6532	82.2233	28	180
hk739b	runn	32	M	59	166	21.4109	25.6319	57.3036	14	80
hk740b	runn	58	M	89.8	175.9	29.0232	23.9245	92.9156	14	100
hk744b	runn	53	M	64.2	168	22.7466	30.1406	111.991	20	120
hk748b	runn	32	M	74.3	180.4	22.8305	29.9489	83.64	30	180

## Sheet: Female
subject_id	activity	age	sex	body mass	body height	bmi	BF %	VF	runn km/week	runn min/week	Menstr status
hc1648b	runn	18	F	50.8	165.2	18.6142	31.8008	14.7038	10	60	1
hc1810b	runn	18	F	73.7	179.3	22.9249	33.0711	49.4066	12	84	1
hc1812b	runn	18	F	82.9	176.7	26.551	36.8517	81.4039	18	120	1
hc1856b	runn	18	F	63.3	168.1	22.401	29.3399	31.8179	90	945	1
hc1861b	runn	18	F	68.2	179.5	21.1668	36.1057	34.8498	17.5	97.5	1
hc950b	runn	18	F	65.7	173.5	21.8256	30.026	31.2769	24	150	1
hk1111b	runn	18	F	42	158.4	16.7394	23.7131	20.453	12	70	1
hk1345b	runn	18	F	55.2	160.3	21.4819	31.9468	24.4673	10	60	1
hk1467b	runn	18	F	57.3	161	22.1056	27.6079	27.3327	21	175	1
hk1470b	runn	18	F	68.9	167.3	24.6166	36.7691	42.0512	12	100	1
hk2091b	runn	18	F	65.2	190.4	17.9851	18.4366	38.1621	21	105	1
hc1724b	runn	19	F	55	166.8	19.7684	30.1709	26.9036	18	99	1
hc1725b	runn	19	F	49.4	164.1	18.3447	33.7497	33.2508	12	60	1
hc1930b	runn	19	F	64.1	178.2	20.1856	25.382	37.2253	18	90	1
hc787b	runn	19	F	62.3	174.6	20.4362	29.3708	35.9432	54	540	1
hc828b	runn	19	F	60.6	162.5	22.9491	31.1947	38.92	24	160	1
hc985b	runn	19	F	62.4	163.6	23.3141	29.331	28.2731	21	177	1
hk1116b	runn	19	F	46.5	156.7	18.9372	28.1523	32.4404	30	180	1
hk1202b	runn	19	F	44.1	162.9	16.6187	20.1904	9.66065	18	120	1
hk1477b	runn	19	F	56.2	174.5	18.4563	28.7157	29.292	10	70	1
hk2146b	runn	19	F	56.4	159.6	22.1418	34.2527	47.1105	12	135	1
hc1584b	runn	20	F	54.2	164.9	19.9323	22.6878	28.7904	27	159	1
hc1603b	runn	20	F	66.5	172.4	22.3742	28.5411	42.0505	12	90	1
hc1716b	runn	20	F	55	161.8	21.009	27.1885	41.5438	18	120	1
hc1744b	runn	20	F	89.8	177.2	28.5989	39.5667	82.6114	14	90	1
hc1937b	runn	20	F	57.5	172.9	19.2344	24.8304	30.4958	15	90	1
hc940b	runn	20	F	58.4	170.3	20.1365	27.7106	35.1125	30	360	1
hk1340b	runn	20	F	53.9	164.3	19.967	36.2602	39.0549	24	168	1
hk1377b	runn	20	F	65.7	172	22.208	28.5377	33.8396	48	270	1
hk2059b	runn	20	F	54.2	158.7	21.5202	31.3047	29.9303	11	60	1
hk615b	runn	20	F	53	163.1	19.9236	30.1016	20.5794	14	90	1
hc1642b	runn	21	F	67.7	164.8	24.9272	43.4611	49.335	15	90	1
hc1926b	runn	21	F	58.5	167.8	20.7765	24.9198	29.4002	16	160	1
hk1124b	runn	21	F	40.5	154.3	17.0107	23.0986	26.3448	32	164	1
hk1312b	runn	21	F	67.2	168.8	23.5844	38.2804	58.035	25.5	165	1
hk1380b	runn	21	F	58.6	169.1	20.4932	26.7958	46.7321	70	350	1
hk1383b	runn	21	F	72.2	161.7	27.6132	37.88	91.6024	21	180	1
hk1478b	runn	21	F	66.1	165.8	24.0454	36.7369	60.2024	10	60	1
hk1483b	runn	21	F	66.1	179.1	20.6068	29.7959	27.4729	24	135	1
hk2014b	runn	21	F	60.2	162.1	22.9103	33.1682	39.0402	22.5	120	1
hk2202b	runn	21	F	70.8	163.1	26.6149	37.3974	42.7763	39	270	1
hk506b	runn	21	F	60.6	161.6	23.2054	31.357	27.5127	20	180	1
hk630b	runn	21	F	68.7	178	21.6829	39.1741	56.0866	12	75	1
hc770b	runn	22	F	89	172.9	29.7715	43.7417	79.7261	10.5	60	1
hk1258b	runn	22	F	57.3	175.2	18.6675	26.3242	35.431	60	420	1
hk1305b	runn	22	F	70.1	161.8	26.7769	40.5411	59.0413	10	90	1
hk2128b	runn	22	F	55.1	168.5	19.4067	24.7959	33.9857	12	80	1
hk2175b	runn	22	F	66	168.8	23.1632	38.0542	49.5921	15	99	1
hk710b	runn	22	F	65.4	163.2	24.5549	34.1472	48.762	18	100	1
hc1593b	runn	23	F	49	169.2	17.1157	35.8645	29.9784	20	100	1
hc1595b	runn	23	F	45.3	168.4	15.974	29.9971	23.2129	20	80	1
hc1609b	runn	23	F	58.6	167.8	20.812	29.4057	28.8621	15	90	1
hc1722b	runn	23	F	56.8	163.3	21.2998	34.14	31.4087	12	100	1
hc1819b	runn	23	F	70.5	172.1	23.8028	34.309	61.618	32	160	1
hc820b	runn	23	F	64.6	180.6	19.806	28.4647	36.0624	16	90	1
hk1064b	runn	23	F	59.9	173.7	19.853	30.2594	23.0817	15	105	1
hk1144b	runn	23	F	58.2	167.1	20.8435	24.806	41.4182	24	120	1
hk1495b	runn	23	F	50.7	156.2	20.78	27.1019	24.3824	12	75	1
hk2125b	runn	23	F	65.8	171.9	22.2676	29.2711	24.3234	20	120	1
hk702b	runn	23	F	78.8	166.9	28.2887	39.2344	37.6995	16	120	2
hc1525b	runn	24	F	54.3	164.2	20.1397	30.6786	20.2765	28	240	1
hc1711b	runn	24	F	67.3	179.4	20.9108	31.7861	44.3911	32	180	1
hc1717b	runn	24	F	56.9	164.6	21.0016	27.1645	36.26	12	54	1
hc996b	runn	24	F	51.9	161.3	19.948	26.5475	31.8599	35	300	1
hk1121b	runn	24	F	71.2	175.4	23.1431	31.6957	41.4895	10	32	1
hk600b	runn	24	F	48.2	158.1	19.2834	27.9883	28.5441	30	180	1
hc1572b	runn	25	F	72.4	173.7	23.996	30.1432	40.3631	40	275	1
hc1650b	runn	25	F	81.1	181.3	24.6732	38.4804	65.9283	10	70	1
hc1844b	runn	25	F	55.8	162.7	21.0794	31.8754	34.6803	28	240	1
hc1921b	runn	25	F	63.2	167.8	22.4457	38.9786	46.7025	30	360	1
hc830b	runn	25	F	69.3	164.8	25.5164	35.1758	32.2941	10	60	1
hk1191b	runn	25	F	80.6	174.1	26.5912	40.5799	44.7571	10	70	1
hk1237b	runn	25	F	55	167	19.721	27.186	42.6873	60	480	1
hk2108b	runn	25	F	53.2	158.8	21.0965	32.6948	38.4299	32	200	1
hc1697n	inactive	18	F	60.6	179.6	18.7871	27.6971	31.9111	0	0	1
hc1709n	inactive	18	F	53.1	160.5	20.6132	33.3409	30.8492	0	0	1
hc1807n	inactive	18	F	54.7	170.2	18.8829	33.8818	41.6902	0	0	1
hc1814n	inactive	18	F	57.5	172.7	19.2789	34.1067	57.7071	0	0	1
hc1842n	inactive	18	F	68	172.4	22.8789	36.6632	47.7213	0	0	1
hc1850n	inactive	18	F	61.4	172	20.7545	29.6384	39.1077	0	0	1
hc1851n	inactive	18	F	59	156.9	23.9666	37.6236	45.8242	0	0	1
hc1961n	inactive	18	F	57.9	181.4	17.5956	30.7685	16.4984	0	0	1
hk1227n	inactive	18	F	68.3	170.9	23.385	41.6276	60.3062	0	0	1
hk1418n	inactive	18	F	79.4	169.1	27.7673	34.4988	57.1834	0	0	1
hk1455n	inactive	18	F	68	172.8	22.7731	31.597	31.7072	0	0	1
hk1459n	inactive	18	F	64.9	167.8	23.0495	41.7901	55.3504	0	0	1
hc1792n	inactive	19	F	52.8	163.7	19.7032	32.3129	31.0699	0	0	1
hk1244n	inactive	19	F	69	172.9	23.0812	39.8787	52.1319	0	0	1
hk1265n	inactive	19	F	63.1	168.3	22.2772	39.8768	51.3844	0	0	1
hk1283n	inactive	19	F	59	171.5	20.0597	36.6933	32.5779	0	0	1
hc1770n	inactive	20	F	91.7	169.7	31.8424	47.0867	125.354	0	0	1
hc1904n	inactive	20	F	63.1	163.5	23.6044	34.0734	32.3752	0	0	1
hc1947n	inactive	20	F	52.2	153.9	22.0391	33.3158	49.7949	0	0	1
hc1953n	inactive	20	F	65.9	165	24.2057	40.0027	61.3399	0	0	1
hc836n	inactive	20	F	54.7	166.6	19.7078	30.8641	30.725	0	0	1
hc956n	inactive	20	F	66.5	164.8	24.4854	36.317	52.5422	0	0	1
hk1207n	inactive	20	F	77.5	159.6	30.4254	40.6174	85.5972	0	0	1
hk1362n	inactive	20	F	52.9	173.6	17.5532	35.9784	35.0893	0	0	1
hk1375n	inactive	20	F	87.6	179.7	27.1274	41.5114	116.468	0	0	1
hk1453n	inactive	20	F	58.7	163.5	21.9585	30.3335	27.8397	0	0	1
hk2088n	inactive	20	F	73.7	178.9	23.0275	29.3885	51.3678	0	0	1
hk2206n	inactive	20	F	76	154.1	32.0043	49.6708	63.3511	0	0	1
hk547n	inactive	20	F	59.1	175.4	19.21	38.1185	34.4613	0	0	1
hc1739n	inactive	21	F	58	165.6	21.1499	35.828	26.0337	0	0	1
hc1773n	inactive	21	F	55.2	163.2	20.7252	39.0681	42.3468	0	0	1
hc936n	inactive	21	F	71.6	184.6	21.0111	36.0341	24.6513	0	0	1
hk1271n	inactive	21	F	54.8	168.6	19.2782	26.9134	33.6223	0	0	1
hk1297n	inactive	21	F	71.3	173	23.823	36.1177	62.8024	0	0	1
hk1343n	inactive	21	F	50.9	172.3	17.1454	29.1089	35.4469	0	0	1
hk2200n	inactive	21	F	83.5	176.9	26.6828	35.9963	77.2417	0	0	1
hk2218n	inactive	21	F	55.7	155.5	23.0353	35.4154	43.5389	0	0	1
hc1673n	inactive	22	F	48.9	160	19.1016	27.0025	26.8811	0	0	1
hc1696n	inactive	22	F	69.4	165.2	25.4296	42.6137	60.3834	0	0	1
hc1816n	inactive	22	F	55.5	173.2	18.5011	32.5993	25.8343	0	0	1
hk1123n	inactive	22	F	59	172.9	19.7361	33.9795	42.0376	0	0	1
hk1275n	inactive	22	F	65.7	163.7	24.517	40.3626	38.9138	0	0	1
hk1359n	inactive	22	F	48.4	164.2	17.9514	28.1969	28.4596	0	0	1
hk1492n	inactive	22	F	56.3	164.5	20.8054	30.7487	27.9678	0	0	1
hk2070n	inactive	22	F	70.9	183.5	21.0559	26.2275	40.5406	0	0	1
hk2073n	inactive	22	F	56.3	175	18.3837	30.2942	35.9025	0	0	1
hc1586n	inactive	23	F	62.3	171.4	21.2064	35.0317	24.0602	0	0	1
hc1829n	inactive	23	F	84.5	166	30.6648	43.7394	68.0743	0	0	1
hc864n	inactive	23	F	55.4	168.8	19.4431	30.9549	24.7836	0	0	1
hk2081n	inactive	23	F	95.7	163.8	35.6684	45.6311	120.527	0	0	1
hk570n	inactive	23	F	59.2	167.6	21.0753	37.056	35.9056	0	0	1
hk627n	inactive	23	F	70.2	176.8	22.4581	30.5594	49.0126	0	0	1
hc1637n	inactive	24	F	53	164	19.7055	31.0219	11.2485	0	0	1
hc1720n	inactive	24	F	55.4	172.5	18.6179	32.2027	37.846	0	0	1
hc1870n	inactive	24	F	61	169.8	21.157	35.1833	39.1996	0	0	1
hc1879n	inactive	24	F	66.6	156.5	27.1923	48.5009	36.9418	0	0	1
hc1932n	inactive	24	F	65.7	164.3	24.3383	38.551	49.5879	0	0	1
hc823n	inactive	24	F	59.1	171.1	20.1877	30.5286	33.3684	0	0	1
hk1026n	inactive	24	F	67.6	173.3	22.5087	34.2898	52.1628	0	0	1
hk1331n	inactive	24	F	60	165.7	21.8528	35.9001	28.5886	0	0	1
hk1365n	inactive	24	F	59.4	172.4	19.9854	35.3822	41.6738	0	0	1
hc1505n	inactive	25	F	95.5	174.5	31.3626	41.1796	100.979	0	0	1
hk1021n	inactive	25	F	53.3	157.1	21.5961	27.1455	32.1275	0	0	1
hk1405n	inactive	25	F	96.5	160.4	37.5075	51.5393	95.5015	0	0	1
hk1443n	inactive	25	F	53.7	159.6	21.0818	35.2589	59.4652	0	0	1
hk1473n	inactive	25	F	51.1	168	18.1052	27.4774	30.5934	0	0	1
hk1324b	runn	26	F	65.6	165.9	23.8348	40.1833	51.0058	10	75	1
hk1361b	runn	26	F	64.6	162.1	24.5848	41.1569	53.4032	22.5	180	1
hk1447b	runn	26	F	62.5	161.5	23.9627	36.4977	27.1936	34	320	1
hc1681b	runn	27	F	52.4	161.7	20.0406	26.6213	25.6526	40	250	1
hc1887b	runn	27	F	77.5	176.7	24.8215	36.4305	48.1396	14	90	1
hc818b	runn	27	F	65.1	177.8	20.5929	28.7635	43.1342	18	90	1
hc894b	runn	27	F	68.2	170.1	23.5709	31.0329	23.7644	50	275	1
hk1320b	runn	27	F	55.3	166.9	19.8524	28.6979	21.6516	11	60	1
hk1426b	runn	27	F	53.3	169.8	18.4864	26.2901	31.938	15	90	1
hk629b	runn	27	F	60.4	168.4	21.2987	24.2158	35.7971	40	220	1
hc1958b	runn	28	F	67.9	167.5	24.2014	36.2556	42.5561	48	270	1
hk1080b	runn	28	F	52.9	157	21.4613	32.2816	32.4831	20	120	1
hk586b	runn	28	F	65.3	172.7	21.8942	29.9153	52.0892	14	120	1
hc1527b	runn	29	F	47.6	161.8	18.1823	29.3108	31.5029	24	150	1
hk1330b	runn	29	F	54.5	173.2	18.1677	26.5772	29.5123	18	108	1
hk528b	runn	29	F	71.4	176	23.0501	25.0163	39.0898	50	300	1
hc827b	runn	30	F	59.5	168.9	20.8573	26.6656	26.3446	27	150	1
hc867b	runn	30	F	49.3	163.6	18.4196	22.8172	21.2978	36	180	1
hk1020b	runn	30	F	68.8	169.6	23.9187	28.2236	45.2836	16	110	1
hk1225b	runn	30	F	58.3	161.5	22.3524	27.4193	27.0891	30	135	1
hk1323b	runn	30	F	60.9	165.1	22.3421	26.6123	35.1497	66	300	1
hk564b	runn	30	F	65.4	164.1	24.2863	35.2942	65.7919	40	220	1
hc1699b	runn	31	F	68.6	173.9	22.6843	34.7519	42.5977	12	90	1
hk1176b	runn	31	F	86	188.7	24.1521	40.2976	76.403	10	60	1
hk2183b	runn	31	F	59.5	167.2	21.2836	34.8251	28.3427	14	80	1
hk2219b	runn	31	F	64.2	167.1	22.9923	29.6641	47.1502	14	80	1
hk604b	runn	31	F	48.5	161.5	18.595	25.9077	23.9754	48	240	1
hk655b	runn	31	F	44.6	160.3	17.3567	23.4852	17.4704	36	180	1
hk1018b	runn	32	F	60.1	168.5	21.1677	25.9432	36.403	60	312	1
hk1289b	runn	32	F	58.6	161.7	22.4118	26.9219	36.4187	40	180	1
hk2075b	runn	32	F	57.1	165.1	20.948	31.1487	28.0889	32	200	1
hk2194b	runn	32	F	55.7	162.6	21.0676	27.9284	32.0892	18	108	1
hk603b	runn	32	F	52.5	169.9	18.1875	25.9425	39.3271	15	105	1
hk628b	runn	32	F	70	168.7	24.5962	34.7227	34.6646	21	120	1
hk673b	runn	32	F	76.8	174.3	25.2794	36.7466	61.6095	12	90	1
hc1954b	runn	33	F	58.6	166.6	21.1129	28.0989	36.3153	10.5	75	1
hc957b	runn	33	F	59.9	169.7	20.8	27.0059	25.5661	32	180	1
hk1195b	runn	33	F	63.9	167.9	22.6673	31.1524	73.2245	28	160	1
hk2007b	runn	33	F	56.9	164.5	21.0272	28.4636	32.6464	10	70	1
hk2118b	runn	33	F	69.8	169.3	24.3524	35.2498	83.2941	45	300	1
hk2230b	runn	33	F	57.3	177.7	18.146	26.3973	27.4702	10	44	1
hk658b	runn	33	F	62.9	166.8	22.6078	32.4717	38.6075	40	240	1
hk674b	runn	33	F	58	161.4	22.2649	26.0502	27.5235	48	280	1
hc1519b	runn	34	F	79.3	169.3	27.6668	38.7033	67.0868	30	210	1
hc1617b	runn	34	F	101.7	168.7	35.7348	45.1051	75.6308	10	60	1
hk1014b	runn	34	F	49.7	164.6	18.3441	29.2459	31.9958	12	72	1
hk1060b	runn	34	F	69.3	169.2	24.2065	29.1696	36.1492	10	30	1
hk2025b	runn	34	F	72.4	180.9	22.1239	34.4674	47.0366	32	220	1
hc1674b	runn	35	F	59.6	168.4	21.0166	28.5273	35.3094	18	105	1
hk1006b	runn	35	F	74.3	173.2	24.7681	36.2644	24.6636	10	60	1
hk1071b	runn	35	F	69.1	177.3	21.9817	28.6476	61.6688	10	40	1
hk1126b	runn	35	F	57.5	170.3	19.8262	25.6396	36.6852	40	200	1
hk1282b	runn	35	F	57.4	166	20.8303	33.7507	25.9019	20	120	1
hk514b	runn	35	F	56.3	164.1	20.907	26.2598	35.1085	20	180	1
hk697b	runn	35	F	63.7	172.8	21.333	31.2463	76.6232	15	105	1
hc1863n	inactive	26	F	56.6	156.5	23.1094	33.7941	46.1838	0	0	1
hc861n	inactive	26	F	62.4	168.8	21.8998	37.2462	32.8575	0	0	1
hc893n	inactive	26	F	49.7	164.9	18.2774	36.0377	33.3056	0	0	1
hk1303n	inactive	26	F	61.4	172.1	20.7303	37.9138	64.9438	0	0	1
hk1413n	inactive	26	F	77.1	166.8	27.7116	36.9509	59.914	0	0	1
hk1481n	inactive	26	F	110.3	176.5	35.4068	39.9718	228.614	0	0	1
hk2005n	inactive	26	F	59.9	161.5	22.9658	35.0961	38.3592	0	0	1
hk2013n	inactive	26	F	69.1	179.4	21.4701	33.0984	34.0176	0	0	1
hk2107n	inactive	26	F	68.9	167.8	24.4701	41.7148	62.542	0	0	1
hc1508n	inactive	27	F	51.9	171.9	17.5637	32.1543	25.0981	0	0	1
hc1628n	inactive	27	F	71.2	174.8	23.3022	36.3112	78.8847	0	0	1
hc1630n	inactive	27	F	56.8	165.7	20.6873	33.1825	28.3501	0	0	1
hc1726n	inactive	27	F	106	178.1	33.4178	44.8018	115.565	0	0	1
hc1734n	inactive	27	F	57.7	171.2	19.6865	30.6816	35.8613	0	0	1
hc1828n	inactive	27	F	51.8	169	18.1366	30.0101	49.873	0	0	1
hc1944n	inactive	27	F	52.8	167.3	18.8644	32.6019	37.4223	0	0	1
hc1504n	inactive	28	F	92.1	165.8	33.5035	49.4435	134.401	0	0	1
hc1594n	inactive	28	F	81.3	166.8	29.2212	39.0754	122.002	0	0	1
hc1771n	inactive	28	F	62.4	168.4	22.0039	37.1875	44.935	0	0	1
hk1219n	inactive	28	F	118	175.2	38.4427	48.7506	157.047	0	0	1
hk1222n	inactive	28	F	86.7	173.9	28.6695	36.8296	100.493	0	0	1
hk2083n	inactive	28	F	59.4	167.1	21.2732	36.9864	50.9504	0	0	1
hk2172n	inactive	28	F	64.3	172.5	21.6089	30.3161	34.4711	0	0	1
hc961n	inactive	29	F	50.6	158.5	20.1415	35.1349	45.239	0	0	1
hk1049n	inactive	29	F	54.7	165.7	19.9224	36.0412	41.1078	0	0	1
hk1102n	inactive	29	F	67.7	160.4	26.3136	41.4803	96.9514	0	0	1
hk2039n	inactive	29	F	63.2	161.1	24.3515	36.0735	53.0788	0	0	1
hk2061n	inactive	29	F	54.3	162.4	20.5886	35.8918	36.7996	0	0	1
hk706n	inactive	29	F	65.8	169.3	22.9568	34.587	51.1108	0	0	1
hc1606n	inactive	30	F	52.7	160	20.5859	31.7966	25.6561	0	0	1
hk2135n	inactive	30	F	74.6	165.3	27.3019	39.9022	91.3802	0	0	1
hk633n	inactive	30	F	49.7	167	17.8206	27.7596	30.5723	0	0	1
hk667n	inactive	30	F	58.2	162.8	21.9591	35.4147	41.7424	0	0	1
hc1796n	inactive	31	F	67.6	172	22.8502	30.7147	33.3564	0	0	1
hc1903n	inactive	31	F	85	172.2	28.665	42.6782	75.7841	0	0	1
hc803n	inactive	31	F	66.6	172.6	22.3559	36.1259	45.524	0	0	1
hk1497n	inactive	31	F	91.7	161.1	35.3328	48.5861	106.511	0	0	1
hc1906n	inactive	32	F	58.1	172.4	19.548	29.0643	45.6161	0	0	1
hc877n	inactive	32	F	64	165.5	23.366	35.193	77.771	0	0	1
hk1039n	inactive	32	F	50.1	163.4	18.7644	35.7458	36.2713	0	0	1
hk1108n	inactive	32	F	52.9	169.1	18.4999	28.1645	34.1193	0	0	1
hk1128n	inactive	32	F	63.8	171	21.8187	36.7352	53.1	0	0	1
hk1498n	inactive	32	F	55.1	170.3	18.9986	36.0331	30.6965	0	0	1
hk2094n	inactive	32	F	66.4	171.6	22.5493	36.5485	35.0197	0	0	1
hc1682n	inactive	33	F	61.2	164.6	22.5887	37.004	61.386	0	0	1
hk1291n	inactive	33	F	95.3	179.9	29.4463	40.6797	165.727	0	0	1
hk2138n	inactive	33	F	70.1	164.6	25.8737	39.9995	94.5127	0	0	1
hc1677n	inactive	34	F	65	161.2	25.014	41.3669	62.3676	0	0	1
hc1849n	inactive	34	F	53.1	165.4	19.4099	28.5147	50.5869	0	0	1
hc1889n	inactive	34	F	55	163.3	20.6248	33.0596	24.4227	0	0	1
hc883n	inactive	34	F	69.1	168.6	24.3088	35.6058	93.0111	0	0	1
hk1352n	inactive	34	F	66.8	165.7	24.3294	42.7838	47.9152	0	0	1
hk2227n	inactive	34	F	73.9	164.4	27.3427	43.4306	102.782	0	0	1
hc1896n	inactive	35	F	63.4	158.4	25.2685	37.5074	48.4006	0	0	1
hc905n	inactive	35	F	55.4	163.1	20.8258	29.9187	36.3249	0	0	1
hc981n	inactive	35	F	70.6	174.3	23.2386	34.9863	46.5147	0	0	1
hk1417n	inactive	35	F	66.1	168.9	23.1709	36.8619	74.0233	0	0	1
hk2173n	inactive	35	F	88.8	170.6	30.5109	41.5851	123.805	0	0	1
hc1511b	runn	36	F	85.4	174.8	27.9496	36.6316	52.9792	30	240	1
hc829b	runn	36	F	67.5	174.5	22.1673	31.8154	52.1036	36	210	1
hk1208b	runn	36	F	69.9	171.8	23.6827	37.8557	47.1511	40	240	1
hk2028b	runn	36	F	61	173.3	20.3111	30.3218	47.8984	10	60	1
hk2031b	runn	36	F	72.6	174.2	23.9244	31.7924	57.5509	10	30	1
hk511b	runn	36	F	60.6	160	23.6719	28.4582	38.7216	24	180	1
hk599b	runn	36	F	78.8	166.4	28.459	45.1139	71.042	12	105	1
hk705b	runn	36	F	59.5	165.7	21.6707	23.5905	35.4661	84	490	1
hk715b	runn	36	F	63.4	165.1	23.2592	33.4565	44.7365	30	180	1
hk741b	runn	36	F	52	158.1	20.8037	26.1639	26.7769	75	450	1
hc916b	runn	37	F	64.7	173.6	21.4687	33.8008	25.0573	18	135	1
hk1004b	runn	37	F	70.8	173.3	23.5742	30.6529	57.4335	20	120	1
hk1140b	runn	37	F	85.9	163.9	31.9768	41.7926	144.242	15	120	1
hk1147b	runn	37	F	60.2	164.5	22.2467	30.7649	44.802	18	120	1
hk1186b	runn	37	F	82.6	172.2	27.8557	41.4656	81.3163	16	160	1
hk568b	runn	37	F	63.3	165.2	23.1944	32.6266	43.5494	10	60	1
hc814b	runn	38	F	60.9	176.4	19.5713	25.0628	44.0665	12	35	1
hk1015b	runn	38	F	54	168.3	19.0645	31.0918	38.4181	32	200	1
hk1193b	runn	38	F	74.1	174.7	24.2791	32.8815	38.8261	30	180	1
hk1252b	runn	38	F	63.2	162.9	23.8163	37.5442	87.0472	10	75	1
hk1263b	runn	38	F	61.7	175.2	20.101	27.9244	35.2002	52	320	1
hk575b	runn	38	F	48	151.6	20.8854	25.8015	35.2067	50	275	1
hk621b	runn	38	F	54.6	167.6	19.4377	23.1458	37.05	12	80	1
hk656b	runn	38	F	70.6	168.2	24.9547	38.4345	88.1564	10	50	1
hc1564b	runn	39	F	76.7	171.4	26.108	33.1841	39.0966	24	150	1
hc1701b	runn	39	F	55.1	166.5	19.8757	25.3021	46.7143	21	114	1
hc754b	runn	39	F	76.1	169.8	26.3942	34.4822	39.5216	30	180	1
hc913b	runn	39	F	70.6	184.1	20.8304	31.6725	53.9165	24	140	1
hk1182b	runn	39	F	71.6	173.5	23.7856	32.4953	56.093	40	240	5
hk596b	runn	39	F	60.2	164.3	22.3008	27.3974	50.3338	18	111	1
hc1532b	runn	40	F	51.1	161.4	19.6162	26.9421	25.9423	20	120	1
hc857b	runn	40	F	62.4	164.4	23.0877	31.8797	38.8382	27	180	1
hc968b	runn	40	F	69	167.8	24.5056	39.384	67.821	30	180	1
hk1043b	runn	40	F	56.3	170.1	19.4581	26.1166	37.6538	18	120	1
hk1061b	runn	40	F	68.8	175.4	22.363	25.3269	49.484	20	120	1
hk1066b	runn	40	F	71.8	174.7	23.5255	30.9949	49.7492	15	100	1
hk1171b	runn	40	F	53.8	166.6	19.3835	30.6222	43.5803	20	100	1
hk513b	runn	40	F	76.9	163.4	28.802	32.0082	146.257	12	80	1
hk631b	runn	40	F	48.9	159.8	19.1494	28.6501	29.6374	50	250	1
hc1729b	runn	41	F	60	170	20.7612	28.4862	40.7249	24	180	1
hc788b	runn	41	F	60.2	169.3	21.0031	29.7952	46.8791	36	270	1
hc816b	runn	41	F	78.3	172	26.467	32.3919	33.9505	20	150	1
hc907b	runn	41	F	64.3	170.4	22.1448	26.0711	33.9544	42	270	1
hc978b	runn	41	F	72.8	177.5	23.1065	33.8441	22.6106	18	120	1
hk1001b	runn	41	F	79.7	167.7	28.3395	40.8935	100.644	21	135	1
hk1269b	runn	41	F	71	169.8	24.6254	36.8636	46.1419	10	60	1
hk529b	runn	41	F	44.3	157	17.9723	22.4524	42.5219	24	135	1
hk532b	runn	41	F	65	167.8	23.085	35.3273	70.6752	40	240	1
hk703b	runn	41	F	43.8	156.8	17.8148	22.0848	11.8725	15	90	1
hk722b	runn	41	F	83.9	171.7	28.4591	39.3462	87.6628	24	180	1
hk732b	runn	41	F	70.6	166.2	25.5589	37.4212	92.1189	12	60	1
hc1503b	runn	42	F	54.4	162.8	20.5253	33.8612	37.6519	30	168	1
hc1545b	runn	42	F	61.7	164	22.9402	36.6915	79.5957	14	120	1
hc806b	runn	42	F	59.7	163.9	22.2237	27.0661	40.0624	30	210	1
hc878b	runn	42	F	67.3	175.7	21.8008	29.8466	46.4801	24	135	1
hc892b	runn	42	F	50.1	164	18.6273	28.098	23.2302	10	25	1
hk1157b	runn	42	F	69.3	172.5	23.2892	30.6247	29.2511	14	100	1
hk530b	runn	42	F	63.3	167.7	22.508	28.1449	33.4525	72	510	2
hk555b	runn	42	F	70.6	169.6	24.5444	33.5972	70.0764	24	180	1
hc1524b	runn	43	F	84	173	28.0664	36.9301	90.7013	20	150	1
hc1560b	runn	43	F	71.4	165.9	25.9421	28.5656	29.6514	42	252	1
hc1705b	runn	43	F	84.5	174	27.9099	41.6272	123.946	20.8	120	1
hc1736b	runn	43	F	58.5	170.3	20.171	26.5558	34.7839	30	180	1
hc1817b	runn	43	F	57.5	169.2	20.0848	27.5397	14.841	10	60	2
hc1867b	runn	43	F	58.2	164.9	21.4033	37.5127	28.5824	10	70	1
hc783b	runn	43	F	65	168.2	22.9753	34.9199	67.8776	20	140	1
hc813b	runn	43	F	62.6	165.3	22.9102	30.6843	37.5131	24	126	1
hc874b	runn	43	F	71.3	176	23.0178	28.8659	50.2948	32	200	1
hc906b	runn	43	F	79.4	175.3	25.8379	34.1337	62.906	45.5	350	2
hc944b	runn	43	F	70.3	170.3	24.2396	39.4019	71.937	10	90	1
hc948b	runn	43	F	57.5	172.6	19.3013	30.0116	40.454	18	105	1
hk1063b	runn	43	F	79.3	168.5	27.9302	36.7773	73.1099	15	135	1
hk517b	runn	43	F	81.9	167.8	29.0871	39.622	99.9126	21	135	2
hk582b	runn	43	F	47.7	156.4	19.5005	23.565	23.5488	24	140	1
hk594b	runn	43	F	59.9	168.1	21.1978	29.5276	32.5736	27	180	1
hk613b	runn	43	F	73.1	162.8	27.5809	40.1706	89.1881	10	84	1
hk698b	runn	43	F	56.9	159.1	22.4787	27.92	75.1876	25	175	1
hk711b	runn	43	F	61.3	158.5	24.4007	30.7195	58.3064	30	180	1
hc1605b	runn	44	F	59.7	172.5	20.063	28.452	42.1189	20	120	1
hc1730b	runn	44	F	66.6	176	21.5005	30.721	59.2994	16	100	2
hc756b	runn	44	F	66.5	171.8	22.5307	31.8588	44.3145	12	80	2
hc759b	runn	44	F	57.1	171.6	19.3911	24.8681	53.4086	60	330	1
hc790b	runn	44	F	68.1	174.9	22.2622	29.1818	33.7005	32	180	1
hc798b	runn	44	F	50.7	162.5	19.2	27.527	36.5789	24	135	1
hk1093b	runn	44	F	70.8	172.6	23.7658	32.0589	49.4239	40	240	1
hk580b	runn	44	F	59.2	156.3	24.2328	30.9851	47.9929	20	130	2
hk684b	runn	44	F	55.2	166.9	19.8165	31.1909	45.7049	30	165	1
hk709b	runn	44	F	58.3	163.7	21.7556	35.6301	51.0586	30	180	1
hc1662b	runn	45	F	59.9	174	19.7846	26.6569	35.3612	52	248	1
hc1902b	runn	45	F	58.4	171.8	19.7864	33.9563	63.357	14	120	3
hc840b	runn	45	F	56.1	158.6	22.3027	30.5213	23.1143	24	144	1
hc902b	runn	45	F	61.1	170	21.1419	26.9994	27.5274	16	100	1
hc904b	runn	45	F	58.4	170.2	20.1601	28.601	37.6778	20	110	1
hk1031b	runn	45	F	61	172.9	20.4052	30.6519	49.2783	20	140	1
hk1041b	runn	45	F	60	170.9	20.5432	33.3321	64.8823	40	240	2
hk1055b	runn	45	F	57.5	165.3	21.0437	26.9129	28.2586	50	450	2
hk1169b	runn	45	F	68	169.3	23.7244	33.2212	53.7896	48	240	1
hk1317b	runn	45	F	61.9	172.9	20.7062	25.0039	29.9519	30	165	1
hk1337b	runn	45	F	75	167.8	26.6365	36.7946	87.4802	14	90	1
hk522b	runn	45	F	76.2	167.3	27.2247	40.4412	81.613	20	140	1
hk525b	runn	45	F	60.9	177	19.4389	26.5749	42.886	21	120	1
hk707b	runn	45	F	78.1	176.5	25.0704	34.5293	102.255	30	180	1
hc903n	inactive	36	F	64	172.5	21.5081	35.049	38.3527	0	0	1
hc919n	inactive	36	F	81.6	181.4	24.7979	40.6858	86.8172	0	0	1
hc999n	inactive	36	F	88.6	173.7	29.3653	45.8314	148.799	0	0	1
hk1253n	inactive	36	F	95.9	167.9	34.0187	46.3451	161.017	0	0	1
hk1339n	inactive	36	F	89	165.9	32.3368	43.9653	123.216	0	0	1
hk2220n	inactive	36	F	121.5	173.4	40.409	46.7198	218.451	0	0	1
hk641n	inactive	37	F	61	174.3	20.0787	28.6623	34.0766	0	0	1
hk1008n	inactive	38	F	69.9	170.3	24.1017	31.3653	39.1623	0	0	1
hk1327n	inactive	38	F	61.2	148.5	27.7523	39.9849	75.7275	0	0	1
hc1557n	inactive	39	F	123.7	177.1	39.4396	44.9177	190.31	0	0	1
hc1799n	inactive	39	F	87.8	189.9	24.347	26.2936	60.084	0	0	1
hc753n	inactive	39	F	66	164.5	24.39	35.8621	47.6373	0	0	1
hc821n	inactive	39	F	60.3	171.8	20.4301	31.6135	41.6722	0	0	1
hc986n	inactive	39	F	60	179.2	18.6842	33.126	22.5942	0	0	1
hk1214n	inactive	39	F	60.3	163.5	22.557	34.3204	73.1558	0	0	1
hk1368n	inactive	39	F	53.9	166.8	19.373	27.0035	27.8527	0	0	1
hk1386n	inactive	39	F	46.7	159.2	18.426	23.2202	18.3726	0	0	1
hk2154n	inactive	39	F	77.4	170.9	26.5007	42.709	94.027	0	0	1
hk2196n	inactive	39	F	83	166.9	29.7965	50.2157	97.4772	0	0	1
hc1597n	inactive	40	F	77.8	169.3	27.1435	40.918	83.983	0	0	1
hc1751n	inactive	40	F	72.7	169.2	25.3942	33.6476	49.2304	0	0	1
hc1768n	inactive	40	F	57	164	21.1927	33.787	36.5925	0	0	1
hc953n	inactive	40	F	85.3	163.4	31.9481	42.3202	160.392	0	0	1
hk1335n	inactive	40	F	57.5	158.6	22.8592	35.2915	50.6063	0	0	1
hc1520n	inactive	41	F	117.6	180.6	36.0555	45.5967	191.592	0	0	1
hc1529n	inactive	41	F	94.8	171.8	32.119	45.7325	53.5018	0	0	1
hk1442n	inactive	41	F	50.9	155.6	21.0232	30.736	39.1551	0	0	1
hk640n	inactive	41	F	69.5	167.3	24.8309	38.0506	87.2211	0	0	1
hk723n	inactive	41	F	66.1	168	23.4198	31.5107	38.5777	0	0	1
hc1521n	inactive	42	F	73.4	158	29.4023	36.3972	111.664	0	0	1
hc1536n	inactive	42	F	78.4	160.7	30.3588	44.2701	93.1566	0	0	1
hc865n	inactive	42	F	83.9	166.6	30.2282	41.9617	87.8526	0	0	1
hc887n	inactive	42	F	56.3	162.8	21.2422	34.0962	43.2032	0	0	1
hc943n	inactive	42	F	80	172.6	26.854	39.7105	96.4253	0	0	1
hk1113n	inactive	42	F	56.5	160.8	21.8513	39.2834	58.9365	0	0	1
hk1154n	inactive	42	F	75.1	171.3	25.5932	36.9509	53.2537	0	0	1
hk1175n	inactive	42	F	59.8	168.5	21.0621	33.9702	32.3951	0	0	1
hk1255n	inactive	42	F	60.7	168.7	21.3284	28.3659	36.5565	0	0	1
hk2192n	inactive	42	F	74.3	164.1	27.5913	45.5684	130.315	0	0	1
hk625n	inactive	42	F	69.9	163.5	26.1482	43.3026	78.0511	0	0	1
hc1636n	inactive	43	F	100	161.8	38.1982	51.7137	134.799	0	0	1
hc930n	inactive	43	F	78.1	175.3	25.4148	41.6829	107.54	0	0	1
hk1204n	inactive	43	F	60.9	168.9	21.348	32.7377	39.5113	0	0	1
hk1239n	inactive	43	F	63.2	163.5	23.6419	38.4581	60.1535	0	0	1
hk1416n	inactive	43	F	73.4	169.2	25.6387	37.5579	68.9021	0	0	2
hk2035n	inactive	43	F	77.2	161.6	29.5621	44.0863	134.312	0	0	2
hc1805n	inactive	44	F	65.5	169	22.9334	38.4587	71.3207	0	0	1
hc1864n	inactive	44	F	71.7	175.5	23.279	44.1441	134.289	0	0	1
hk1024n	inactive	44	F	51.9	154	21.884	35.3617	55.1404	0	0	1
hk1033n	inactive	44	F	82.7	171.8	28.0194	35.0979	124.658	0	0	1
hk1354n	inactive	44	F	74	167.2	26.4703	35.61	88.0952	0	0	1
hk1409n	inactive	44	F	64.9	173.8	21.4855	30.3026	36.7838	0	0	1
hk2225n	inactive	44	F	76.4	165	28.0624	43.6234	89.8306	0	0	3
hk503n	inactive	44	F	104	168	36.8481	42.5882	133.593	0	0	1
hc1869n	inactive	45	F	60.4	163	22.7333	36.2265	61.2156	0	0	1
hc1895n	inactive	45	F	86.5	168.4	30.5023	39.898	172.723	0	0	2
hc851n	inactive	45	F	72.8	160	28.4375	38.3318	157.844	0	0	2
hk1028n	inactive	45	F	71.4	158.6	28.3852	46.5805	114.021	0	0	1
hk1226n	inactive	45	F	80.7	167.2	28.867	45.0837	135.992	0	0	5
hc1757b	runn	46	F	52.9	162.9	19.9349	27.1062	36.5073	24	150	1
hc988b	runn	46	F	59.5	163.1	22.3671	36.0489	52.7399	36	200	1
hk1022b	runn	46	F	82.7	167.8	29.3712	41.0176	115.155	18	150	1
hk1068b	runn	46	F	65.8	178.2	20.721	25.8607	43.3872	10	60	1
hk1187b	runn	46	F	58.5	163.9	21.777	28.9184	48.8243	36	210	1
hk2003b	runn	46	F	72.1	169.2	25.1846	41.8408	108.592	12	90	1
hk2120b	runn	46	F	59.3	171.1	20.256	21.4246	33.5689	63	420	1
hk662b	runn	46	F	68.2	167.1	24.4248	38.4765	88.1863	60	360	1
hk742b	runn	46	F	71	172.1	23.9716	35.4932	72.1402	10	60	1
hc1894b	runn	47	F	74.3	168.6	26.1381	35.1586	78.4328	19.5	144	1
hc859b	runn	47	F	70.1	174.2	23.1005	33.781	64.5629	30	240	1
hk1002b	runn	47	F	75	169	26.2596	32.7333	59.4955	16	90	1
hk1056b	runn	47	F	84.4	170.9	28.8974	35.27	132.83	10	60	1
hk1209b	runn	47	F	56.6	170.1	19.5618	21.9008	19.7162	10	60	1
hk2033b	runn	47	F	68.4	172.6	22.9601	28.7543	36.3863	10	60	1
hk2229b	runn	47	F	71.4	175.2	23.2611	36.3741	50.0975	12	75	1
hk533b	runn	47	F	70.2	170.2	24.2336	32.2335	51.7491	10	35	1
hk610b	runn	47	F	70.5	167	25.2788	34.0182	46.0476	24	180	1
hk660b	runn	47	F	61.6	173.6	20.44	26.5514	49.4938	27	162	1
hk685b	runn	47	F	57.8	162.8	21.8082	26.6677	37.1319	12	100	1
hc1672b	runn	48	F	62.6	160.5	24.301	33.8921	40.8917	10	80	1
hc1690b	runn	48	F	65.5	174.1	21.6095	28.0327	45.3568	35	210	1
hc1714b	runn	48	F	61	166	22.1367	33.2463	33.2556	24	165	1
hc925b	runn	48	F	97.8	177.5	31.0415	38.4532	107.866	10	68	1
hk1013b	runn	48	F	88.7	176.7	28.4086	33.9798	172.819	15	105	1
hk1094b	runn	48	F	63.9	176.3	20.5587	28.9088	57.7538	20	120	1
hk1250b	runn	48	F	77.5	182.5	23.2689	27.2889	87.7852	14	90	1
hk1287b	runn	48	F	63.6	172.7	21.3242	23.7517	32.9295	75	750	3
hk518b	runn	48	F	73.4	174.7	24.0497	28.851	52.4469	12	120	1
hk557b	runn	48	F	51.8	157.1	20.9883	22.3708	22.0232	50	300	1
hc900b	runn	49	F	53.9	160.6	20.8977	24.2213	31.8727	24	140	1
hk571b	runn	49	F	77.4	167.4	27.6204	35.6435	175.716	14	90	1
hc1616b	runn	50	F	62.7	170	21.6955	33.307	33.7545	24	162	4
hk1038b	runn	50	F	56.8	169.9	19.6771	32.5392	66.981	20	140	5
hk1183b	runn	50	F	64.1	172.2	21.6168	32.4569	70.8778	33	195	1
hk2032b	runn	50	F	56.4	159.6	22.1418	34.3241	43.2656	10	30	5
hc1513b	runn	51	F	72.6	174.4	23.8695	33.189	57.6141	18	120	2
hc1570b	runn	51	F	56.5	165.9	20.5284	29.671	29.0366	17.5	100	2
hc768b	runn	51	F	61.5	164.7	22.6719	33.7862	51.1002	18	120	3
hk2115b	runn	51	F	74.2	166.2	26.8622	37.9493	100.537	24	180	1
hk2152b	runn	51	F	61	171.2	20.8124	30.9276	32.9295	10	35	4
hk1095b	runn	52	F	63.8	170	22.0761	32.0529	73.4387	10	60	4
hk1138b	runn	52	F	55	164.3	20.3745	30.542	44.5524	18	120	4
hk1150b	runn	52	F	61.2	170.9	20.954	30.7525	50.185	10	70	3
hk2079b	runn	52	F	64.1	164.4	23.7167	31.0945	50.2235	30	240	3
hk695b	runn	52	F	83.7	170.8	28.6913	39.8102	91.0611	15	90	4
hc927b	runn	53	F	62.1	169.4	21.6404	30.3434	37.5369	15	120	5
hk1196b	runn	53	F	85.4	161.3	32.8238	44.7399	178.8	18	120	5
hk1433b	runn	53	F	93.4	179.5	28.988	40.5526	115.945	18	180	5
hk2098b	runn	53	F	86.2	164.4	31.8936	44.021	125.15	20	160	5
hk743b	runn	53	F	68.3	161.6	26.154	38.7669	61.3887	36	200	4
hk1281b	runn	54	F	61.4	162.1	23.367	30.7244	47.2845	10	80	2
hk2109b	runn	54	F	89.1	170.3	30.7219	43.2829	152.198	10	80	4
hk595b	runn	54	F	64.9	168	22.9946	38.3816	86.3035	30	180	4
hc1515b	runn	55	F	77.6	176.7	24.8536	41.2821	57.6837	36	135	3
hk1156b	runn	55	F	81.8	166.9	29.3657	38.5042	114.79	14	120	5
hk1203b	runn	55	F	54.1	160.9	20.8971	29.9449	46.3582	24	140	5
hk2036b	runn	55	F	86.3	178	27.2377	40.3106	153.078	10	68	5
hc1667n	inactive	46	F	77.4	164.3	28.6725	46.2187	94.7745	0	0	5
hc1800n	inactive	46	F	56.6	163.3	21.2248	39.7496	56.8055	0	0	1
hc1857b	inactive	46	F	65.6	168.4	23.1323	38.6154	68.0143	0	0	1
hc1924n	inactive	46	F	72.8	162.1	27.7055	44.6824	96.0682	0	0	1
hk1399n	inactive	46	F	67.7	184	19.9965	32.2902	56.3746	0	0	1
hk1472n	inactive	46	F	80.3	175.7	26.0119	37.1694	90.8689	0	0	1
hk2089n	inactive	46	F	77.1	188.6	21.6756	25.1423	55.7289	0	0	1
hc1533n	inactive	47	F	60	166.8	21.5655	32.8488	40.931	0	0	1
hc1678n	inactive	47	F	72.6	157	29.4535	38.9945	89.6917	0	0	2
hc1788n	inactive	47	F	61.2	158	24.5153	37.023	106.112	0	0	1
hc876n	inactive	47	F	62.1	166	22.5359	29.6838	36.5013	0	0	1
hk1047n	inactive	47	F	50.7	155.4	20.9945	35.4888	63.861	0	0	5
hk1262n	inactive	47	F	74	169.2	25.8482	35.2415	81.3534	0	0	1
hk1300n	inactive	47	F	76.6	171	26.1961	42.6273	108.865	0	0	1
hk1438n	inactive	47	F	85.7	163.1	32.2161	47.8409	125.226	0	0	5
hk1439n	inactive	47	F	59.4	166.4	21.4526	39.5352	63.0825	0	0	1
hk1474n	inactive	47	F	56.6	162.3	21.4872	35.8314	98.3627	0	0	5
hk1494n	inactive	47	F	72.1	161.8	27.5409	41.0766	74.8152	0	0	2
hk2207n	inactive	47	F	75.7	177.1	24.1356	33.8922	139.8	0	0	5
hk558n	inactive	47	F	63.1	167.4	22.5174	33.6154	70.4239	0	0	1
hc1853n	inactive	48	F	69.6	168.4	24.5429	35.0212	51.9387	0	0	3
hk1074n	inactive	48	F	85.3	175.6	27.663	42.0341	89.7612	0	0	1
hk1342n	inactive	48	F	77.5	175.5	25.1621	42.0008	149.109	0	0	1
hk1431n	inactive	48	F	61.3	163	23.072	34.5012	27.2414	0	0	2
hk1457n	inactive	48	F	73.5	163.2	27.5961	40.8142	240.561	0	0	2
hk2022n	inactive	48	F	67.7	161.9	25.8282	38.8161	86.684	0	0	1
hc1732n	inactive	49	F	85.1	174.7	27.8833	38.6477	68.2154	0	0	1
hc1745n	inactive	49	F	63.7	164.7	23.4829	32.6134	77.1835	0	0	5
hc1835n	inactive	49	F	66.6	162.8	25.1284	41.8556	88.6785	0	0	1
hc959n	inactive	49	F	68.7	174.1	22.6652	38.3327	79.6659	0	0	2
hk1025n	inactive	49	F	66.8	168.3	23.5835	38.5952	61.831	0	0	1
hk1348n	inactive	49	F	90.9	165.1	33.348	45.2965	154.98	0	0	1
hk1376n	inactive	49	F	58	162.5	21.9645	36.5087	72.936	0	0	4
hc1565n	inactive	50	F	86.6	165.4	31.6553	38.6335	138.231	0	0	2
hc1843n	inactive	50	F	68	170.9	23.2822	37.085	42.327	0	0	5
hc1920n	inactive	50	F	92.1	177.8	29.1337	41.9333	133.859	0	0	5
hc1922n	inactive	50	F	105.3	162.9	39.6813	52.1861	180.728	0	0	5
hc811n	inactive	50	F	73.4	173.8	24.2995	38.9988	86.4618	0	0	5
hc881n	inactive	50	F	69.8	158.7	27.7142	44.1211	66.4808	0	0	1
hk1062n	inactive	50	F	82.9	178.5	26.0183	41.5867	122.606	0	0	1
hk1381n	inactive	50	F	79.1	169.8	27.4348	42.0741	135.185	0	0	1
hk675n	inactive	50	F	68.1	169	23.8437	36.4565	109.501	0	0	1
hc1873n	inactive	51	F	59.3	164.4	21.9407	36.0681	60.6927	0	0	1
hk1402n	inactive	51	F	87.4	174.8	28.6041	41.8714	125.563	0	0	1
hk2228n	inactive	51	F	62.9	170.2	21.7136	37.4853	61.2904	0	0	2
hc1808n	inactive	52	F	82.7	165.4	30.2297	43.4762	139.326	0	0	5
hc825n	inactive	52	F	76.6	166.9	27.4989	41.1561	104.011	0	0	1
hk1311n	inactive	52	F	79.5	163.3	29.8123	44.9156	140.462	0	0	5
hc1539n	inactive	53	F	71.9	164.4	26.6027	37.9473	73.8244	0	0	1
hc1833n	inactive	53	F	70.6	164.1	26.2173	42.5736	66.7931	0	0	5
hc1846n	inactive	53	F	58.9	162.3	22.3603	38.5589	73.9109	0	0	5
hc1960n	inactive	53	F	77.7	176.5	24.942	34.1885	86.8912	0	0	4
hc844n	inactive	53	F	71.6	171.3	24.4005	38.1693	77.4732	0	0	1
hc975n	inactive	53	F	71.9	163.2	26.9953	38.3323	96.5858	0	0	1
hk1090n	inactive	53	F	58.3	160.9	22.5194	39.606	61.8499	0	0	5
hk1384n	inactive	53	F	87.1	172.2	29.3732	41.6559	153.247	0	0	4
hk1392n	inactive	53	F	64.9	174	21.4361	37.7449	46.5306	0	0	5
hk727n	inactive	53	F	72.4	165.5	26.4328	38.9106	95.2544	0	0	5
hc1611n	inactive	54	F	81	164.5	29.9332	41.8304	152.792	0	0	3
hk1117n	inactive	54	F	91.4	170.2	31.552	48.2817	156.303	0	0	1
hc1689n	inactive	55	F	71	166.5	25.6112	41.0402	100.355	0	0	5
hc1848n	inactive	55	F	78	163	29.3575	44.5141	169.127	0	0	5
hk1370n	inactive	55	F	72.6	178	22.9138	37.244	99.7404	0	0	5
hk1434n	inactive	55	F	94.4	165.7	34.3817	45.0719	263.574	0	0	5
hk2018n	inactive	55	F	90.4	175.8	29.2503	43.7808	148.191	0	0	5
hc1862b	runn	56	F	63.3	172	21.3967	28.5015	39.8016	30	210	4
hk2052b	runn	56	F	68.6	165.5	25.0454	33.9839	100.863	18	120	5
hk2126b	runn	56	F	62.6	174	20.6764	25.9613	38.4782	50	350	4
hk2185b	runn	56	F	69.5	173.3	23.1413	38.9231	63.2654	12	81	5
hk734b	runn	56	F	57.1	160	22.3047	31.2344	49.528	60	375	5
hc880b	runn	58	F	53.9	172.9	18.0301	28.8071	59.5823	15	90	5
hk2133b	runn	58	F	58.3	172.9	19.502	20.6478	35.4214	24	180	5
hk2139b	runn	58	F	82.1	168.9	28.7795	39.0926	135.782	10	45	5
hk2161b	runn	58	F	61.3	164.3	22.7083	35.1244	51.9691	16	120	5
hc1632b	runn	60	F	67.8	158.8	26.8862	36.2584	101.455	25	200	5
hc1795b	runn	60	F	80.8	170	27.9585	28.4885	132.789	28	268	4
hk2132b	runn	62	F	53.6	159.6	21.0426	33.9715	63.8052	32	200	5
hc942b	runn	63	F	66.7	168	23.6324	36.8753	74.0007	10	30	5
hc1749n	inactive	56	F	60.5	160.6	23.4566	39.6011	84.0848	0	0	5
hc1782n	inactive	56	F	66.3	160.6	25.7053	46.8963	94.2281	0	0	5
hc1798n	inactive	56	F	81.3	167.5	28.9775	41.0421	107.104	0	0	4
hc1911n	inactive	56	F	83.8	165.3	30.6689	44.3896	110.059	0	0	5
hc1950n	inactive	56	F	51.5	164.8	18.9624	28.0006	30.967	0	0	5
hc895n	inactive	56	F	70.6	161.8	26.9679	40.5297	68.7118	0	0	5
hk1153n	inactive	56	F	87.1	165.3	31.8766	45.64	129.073	0	0	5
hk1353n	inactive	56	F	82.6	165.2	30.2663	44.3628	102.691	0	0	5
hk1355n	inactive	56	F	77.4	179	24.1565	39.5024	108.624	0	0	5
hk2054n	inactive	56	F	109.6	149.2	49.2349	47.5871	188.144	0	0	5
hk2112n	inactive	56	F	73.7	156.8	29.9761	49.3289	99.0823	0	0	5
hk2226n	inactive	56	F	79.8	157.5	32.1693	45.1305	90.4192	0	0	5
hc1604n	inactive	57	F	69.4	175.4	22.558	38.7886	173.46	0	0	5
hc1607n	inactive	57	F	65	170.9	22.2551	34.8985	83.9688	0	0	5
hk1230n	inactive	57	F	64.3	166.2	23.2782	34.4125	69.9272	0	0	5
hk1407n	inactive	57	F	57	167	20.4382	30.2801	47.3856	0	0	5
hk2100n	inactive	57	F	66.7	163.7	24.8902	37.8791	152.305	0	0	4
hk2214n	inactive	57	F	65.6	171.3	22.3557	35.1731	60.0093	0	0	5
hk1432n	inactive	58	F	66.5	176.2	21.4195	40.1662	57.2685	0	0	5
hk2056n	inactive	58	F	75.1	164.4	27.7867	40.8782	122.731	0	0	5
hk2092n	inactive	58	F	79.1	167.9	28.0592	41.3242	179.613	0	0	5
hk2144n	inactive	58	F	103.7	171.3	35.3398	43.5081	241.433	0	0	4
hc1754n	inactive	59	F	55.9	151.1	24.484	39.4416	103.618	0	0	5
hc1881n	inactive	59	F	69.3	176.1	22.3468	43.8546	120.233	0	0	5
hc762n	inactive	59	F	72.5	176.3	23.3256	31.4268	96.4794	0	0	5
hc886n	inactive	59	F	61.2	153.6	25.9399	38.0616	41.9663	0	0	5
hk2143n	inactive	59	F	63.4	164	23.5723	30.6921	44.1822	0	0	5
hk2163n	inactive	59	F	70.8	164	26.3236	39.8848	161.877	0	0	5
hk2164n	inactive	59	F	75.1	169.4	26.1706	39.7776	103.529	0	0	5
hc1955n	inactive	60	F	77.9	163.7	29.0697	40.2874	105.177	0	0	5
hc879n	inactive	60	F	78.7	155.3	32.6311	43.8294	102.479	0	0	5
hk2008n	inactive	60	F	70.5	172.1	23.8028	38.865	119.378	0	0	5
hk2142n	inactive	60	F	96.9	167.2	34.6618	47.9626	163.052	0	0	5
hk2178n	inactive	60	F	78.8	168.3	27.8201	45.6519	162.961	0	0	5
hc1562n	inactive	61	F	73.3	172.6	24.6049	37.4891	98.6221	0	0	5
hc1653n	inactive	61	F	93.7	164.9	34.4587	43.3394	191.228	0	0	5
hc1884n	inactive	61	F	93.5	166.1	33.8901	45.9391	235.568	0	0	5
hk1228n	inactive	61	F	63.4	171.6	21.5305	37.3019	68.795	0	0	5
hk2045n	inactive	61	F	91.9	167.7	32.6775	43.2936	179.264	0	0	5
hc923n	inactive	62	F	132.3	163.6	49.4303	51.1194	254.464	0	0	5
hk1231n	inactive	62	F	63.5	160.9	24.528	38.8469	148.775	0	0	5
hk2105n	inactive	62	F	81.4	158.6	32.3607	42.3404	103.193	0	0	5
hk2117n	inactive	62	F	75.5	170.8	25.8804	43.4222	139.054	0	0	5
hk2209n	inactive	62	F	71.4	166.5	25.7555	38.519	115.252	0	0	5
hc1929n	inactive	63	F	77.7	174.6	25.4878	41.1337	196.487	0	0	5
hk1224n	inactive	63	F	70.2	172.1	23.7015	35.8461	55.6888	0	0	5
hk1385n	inactive	63	F	80.2	163.5	30.0012	44.608	139.363	0	0	5
hk1393n	inactive	63	F	63.3	150.7	27.8726	42.1393	105.786	0	0	5
hk2048n	inactive	63	F	66.6	154.2	28.0095	42.6631	108.338	0	0	5
hk2160n	inactive	63	F	95.1	171.9	32.1832	48.1109	242.858	0	0	5
hc1588n	inactive	64	F	82.8	167.4	29.5474	45.4841	110.865	0	0	5
hc921n	inactive	64	F	86.1	165.1	31.587	43.1653	197.914	0	0	5
hk2213n	inactive	64	F	81.1	173.2	27.0349	42.755	188.165	0	0	5
hc1923n	inactive	65	F	88.1	169.6	30.6284	43.4268	178.175	0	0	5
hk1245n	inactive	65	F	54.6	155.4	22.6095	38.6777	73.5047	0	0	5
